# Supplementary material for: Comparative genomic reconstruction of transcriptional networks controlling central metabolism in the Shewanella genus
Source: BMC Genomics. 2011 Jun 15;12(Suppl 1):S3. doi: 10.1186/1471-2164-12-S1-S3 (PMC3223726; doi:10.1186/1471-2164-12-S1-S3)
Supplement: Additional file 1 — Rodionov_AF1.xls - Repertoire of DNA-binding transcription factors identified in 16 genomes of Shewanella spp. [file 1471-2164-12-S1-S3-S1.xls]

## Sheet: All TF orthologs
Additional file 1. Repertoire of DNA-binding transcription factors identified in 16 genomes of Shewanella spp.
TF Family*	S.oneidensis MR-1 ^	S. putrefaciens CN-32	S.putrefaciens W3-18-1	Shewanella sp. ANA-3	Shewanella sp. MR-4	Shewanella sp. MR-7	S. baltica OS155	S. denitrificans OS217	S. frigidimarina NCIMB 400	S.amazonensis SB2B	S. loihica PV-4	S. pealeana ATCC 700345	S.halifaxensis HAW-EB4	S. piezotolerans WP3	S. sediminis HAW-EB3	S.woodyi ATCCC 51908	E.coli	TF Name#	Regulon functional role	Genbank annotation
AraC	SO0317			Shewana3_3868	Shewmr4_3664*	Shewmr7_0281	Sbal_4081										+	YbcM	hypothetical	transcriptional regulator, AraC family
AraC	SO0766	Sputcn32_0693	Sputw3181_3477	Shewana3_3537	Shewmr4_3367	Shewmr7_0586	Sbal_3689			Sama_1551	Shew_1463			swp_2263	Ssed_1801	Swoo_2795				transcriptional regulator, AraC family
AraC	SO1092	Sputcn32_0927	Sputw3181_3249	Shewana3_0925	Shewmr4_0926	Shewmr7_0961	Sbal_0910													transcriptional regulator, AraC family
AraC	SO1762	Sputcn32_1460	Sputw3181_2642	Shewana3_2693	Shewmr4_2527	Shewmr7_2594	Sbal_1568				Shew_2537					Swoo_3138				transcriptional regulator, AraC/XylS family, AltA
AraC	SO2519			Shewana3_2205	Shewmr4_2080	Shewmr7_1895	Sbal_2125*													transcriptional regulator, AraC family
AraC	SO2932			Shewana3_1531	Shewmr4_1471	Shewmr7_1537				Sama_2118	Shew_2406	Spea_1656	shal_2609	swp_1935		Swoo_2902				transcriptional regulator, AraC family
AraC	SO3127	Sputcn32_2497	Sputw3181_1511	Shewana3_1420	Shewmr4_1367	Shewmr7_1432	Sbal_2800	Sden_2531	Sfri_2712	Sama_2205	Shew_1452	Spea_1458	shal_1541	swp_1663	Ssed_2904	Swoo_1743				transcriptional regulator, AraC family
AraC	SO3488	Sputcn32_2789	Sputw3181_1223	Shewana3_1081	Shewmr4_1081		Sbal_3173			Sama_3308	Shew_3550				Ssed_3275					transcriptional regulator, AraC/XylS family
AraC	SO4589			Shewana3_3975																transcriptional regulator, AraC family
AraC		Sputcn32_3270	Sputw3181_0671																	response regulator receiver protein
AraC		Sputcn32_1914	Sputw3181_2094	Shewana3_1930	Shewmr4_1875	Shewmr7_2103	Sbal_2330													transcriptional regulator
AraC		Sputcn32_1910	Sputw3181_2098	Shewana3_1923	Shewmr4_1868	Shewmr7_2110	Sbal_2350													transcriptional regulator, AraC family
AraC				Shewana3_0302	Shewmr4_0307	Shewmr7_3717														transcriptional regulator, AraC family
AraC					Shewmr4_3499	Shewmr7_0453						Spea_1249	shal_1286			Swoo_3311				transcriptional regulator, AraC family
AraC			Sputw3181_0926	Shewana3_0891																transcriptional regulator, AraC family
AraC		Sputcn32_0219	Sputw3181_0437																	helix-turn-helix- domain containing protein, AraC type
AraC				Shewana3_2691			Sbal_3470	Sden_1493												transcriptional regulator, AraC family
AraC											Shew_2295	Spea_1626	shal_2635	swp_2451	Ssed_2344					transcriptional regulator, AraC family
AraC												Spea_2198			Ssed_3605					transcriptional regulator, AraC family
AraC												Spea_3015	shal_3105							transcriptional regulator, AraC family
AraC				Shewana3_0072	Shewmr4_0070	Shewmr7_0068					Shew_3785	Spea_4194		swp_0103		Swoo_4869				transcriptional regulator, AraC family
AraC												Spea_2717	Shal_3742	swp_0921	Ssed_3260					transcriptional regulator, AraC family
AraC									Sfri_3853			Spea_3418	Shal_3503	swp_4016	Ssed_1893	Swoo_0820	+	YeaM	hypothetical	transcriptional regulator, AraC family
AraC												Spea_1230	Shal_1264	swp_4166	Ssed_0701	Swoo_4268				transcriptional regulator, AraC family
AraC														swp_4561		Swoo_0361				transcriptional regulator, AraC family
AraC												Spea_3994	Shal_0273	swp_4817	Ssed_0203	Swoo_0183				transcriptional regulator, AraC family
AraC															Ssed_1109	Swoo_0135				hypothetical protein
AraC							Sbal_1408									Swoo_0565				transcriptional regulator, AraC family
AraC							Sbal_3175									Swoo_2093				transcriptional regulator, AraC family
AraC									Sfri_2590	Sama_0076	Shew_0371			swp_4623.1	Ssed_3627	Swoo_4046				transcription activator, effector binding
AraC												Spea_0616				Swoo_4117				transcriptional regulator, AraC family
AraC												Spea_0814	Shal_0868							transcriptional regulator, AraC family
AraC												Spea_1247	Shal_1284							transcriptional regulator, AraC family
AraC				Shewana3_1698						Sama_2712	Shew_3052									transcriptional regulator, AraC family
AraC														swp_0036						transcriptional regulator, AraC family
AraC														swp_0094						transcriptional regulator, AraC family
AraC														swp_1415						transcriptional regulator, AraC family
AraC														swp_2096						transcriptional regulator, AraC family
AraC														swp_2556						transcriptional regulator, AraC family
AraC														swp_2963						transcriptional regulator, AraC family
AraC														swp_4627						transcriptional regulator, AraC family
AraC														swp_4817						transcriptional regulator, AraC family
AraC																Swoo_0210				transcriptional regulator, AraC family
AraC																Swoo_0421				transcriptional regulator, AraC family
AraC																Swoo_0428				transcriptional regulator, AraC family
AraC																Swoo_1072				transcriptional regulator, AraC family
AraC																Swoo_1190				transcriptional regulator, AraC family
AraC																Swoo_1918				transcriptional regulator, AraC family
AraC																Swoo_2321				transcriptional regulator, AraC family
AraC																Swoo_2358				transcriptional regulator, AraC family
AraC																Swoo_2362				transcriptional regulator, AraC family
AraC																Swoo_2942				transcriptional regulator, AraC family
AraC																Swoo_2971				transcriptional regulator, AraC family
AraC																Swoo_3057				transcriptional regulator, AraC family
AraC																Swoo_3997				transcriptional regulator, AraC family
AraC																Swoo_4360				transcriptional regulator, AraC family
AraC															Ssed_1401					transcriptional regulator, AraC family
AraC															Ssed_1666					transcriptional regulator, AraC family
AraC															Ssed_3857					transcriptional regulator, AraC family
AraC													Shal_0681							transcriptional regulator, AraC family
AraC													Shal_1407							transcriptional regulator, AraC family
AraC													Shal_3331							transcriptional regulator, AraC family
AraC													Shal_3730							transcriptional regulator, AraC family
AraC												Spea_2769								transcriptional regulator, AraC family
AraC											Shew_0071									transcriptional regulator, AraC family
AraC											Shew_1981									transcriptional regulator, AraC family
AraC											Shew_2711									transcriptional regulator, AraC family
AraC											Shew_2737									transcriptional regulator, AraC family
AraC											Shew_3186									transcriptional regulator, AraC family
AraC										Sama_3593										transcriptional regulator, AraC family
AraC										Sama_2508										transcriptional regulator, AraC family
AraC									Sfri_0074											transcriptional regulator, AraC family
AraC									Sfri_1231											transcriptional regulator, AraC family
AraC									Sfri_3648											transcriptional regulator, AraC family
AraC								Sden_0610												transcriptional regulator, AraC family
AraC								Sden_1440												transcriptional regulator, AraC family
AraC								Sden_1714												transcriptional regulator, AraC family
AraC								Sden_1931												transcriptional regulator, AraC family
AraC								Sden_2170												transcriptional regulator, AraC family
AraC							Sbal_0488													transcriptional regulator, AraC family
AraC							Sbal_1958													transcriptional regulator, AraC family
AraC							Sbal_2857													transcriptional regulator, AraC family
AraC							Sbal_4246													transcriptional regulator, AraC family
AraC				Shewana3_2327																transcriptional regulator, AraC family
ArgR	SO0769	Sputcn32_3220	Sputw3181_0721	Shewana3_3510	Shewmr4_3340	Shewmr7_0613	Sbal_0608	Sden_0825	Sfri_0640	Sama_0671	Shew_0866	Spea_0849	shal_0902	swp_4101	Ssed_0951	Swoo_1001	+	ArgR	Arginine biosynthesis	repressor of arginine biosynthesis
ArsR	SO0532		Sputw3181_2926	Shewana3_0532	Shewmr4_0532	Shewmr7_3499	Sbal_0491			Sama_0493	Shew_0417	Spea_3738	shal_3823	swp_0524	Ssed_0574	Swoo_4387	+	ArsR	Arsenical resistance	transcriptional repressor for arsenical resistence operon, ArsR
ArsR	SO3538	Sputcn32_1055	Sputw3181_3110	Shewana3_3141	Shewmr4_2961	Shewmr7_3043	Sbal_1050	Sden_2727	Sfri_2894	Sama_0920	Shew_1095	Spea_1079	shal_1127	swp_3734	Ssed_1190	Swoo_1287	+	HlyU	hypothetical	transcriptional regulator HlyU
ArsR	SO0026	Sputcn32_0018	Sputw3181_0018	Shewana3_0029	Shewmr4_0023	Shewmr7_0021	Sbal_0026	Sden_0020	Sfri_0018	Sama_0037	Shew_0024	Spea_0025	shal_0021	swp_0050	Ssed_0028	Swoo_0026				transcriptional regulator, ArsR family
ArsR	SO0502	Sputcn32_1218 Sputcn32_3822	Sputw3181_2928	Shewana3_2337					Sfri_2515			Spea_0928	shal_0979	swp_4191	Ssed_3598	Swoo_1499				transcriptional regulator, ArsR family
ArsR		Sputcn32_1210	Sputw3181_2954								Shew_0488									regulatory protein, ArsR
ArsR							Sbal_3479		Sfri_3601						Ssed_1364	Swoo_1497				transcriptional regulator, HxlR family
ArsR							Sbal_0204													putative transcriptional regulator, ArsR family
ArsR											Shew_0488			swp_0625						transcriptional regulator, ArsR family
ArsR														swp_1302						transcriptional regulator, ArsR family
ArsR														swp_2184						transcriptional regulator, ArsR family
ArsR														swp_4374						transcriptional regulator, ArsR family
ArsR															Ssed_3128					transcriptional regulator, ArsR family
ArsR									Sfri_4004											transcriptional regulator, ArsR family
ArsR		Sputcn32_3820		Shewana3_2335																transcriptional regulator
ArsR		Sputcn32_3836		Shewana3_2351																transcriptional regulator, ArsR family
ArsR			Sputw3181_1122																	transcriptional regulator, ArsR family
ArsR			Sputw3181_1125																	transcriptional regulator, ArsR family
AsnC	SO2305	Sputcn32_2012	Sputw3181_2000	Shewana3_2049	Shewmr4_1962	Shewmr7_2014	Sbal_2155	Sden_1742	Sfri_1794	Sama_1771	Shew_2025	Spea_2234	shal_2218	swp_2593	Ssed_2126	Swoo_2484	+	Lrp	Global regulon	leucine-responsive regulatory protein, Lrp
AsnC	SO3584	Sputcn32_1018	Sputw3181_3147	Shewana3_3176	Shewmr4_2998	Shewmr7_3079	Sbal_1011			Sama_2786	Shew_0915	Spea_0888	shal_0940	swp_0892	Ssed_0995	Swoo_1048		AzrR	Superoxide stress protection	winged-helix repressor protein
AsnC	SO3799	Sputcn32_0833	Sputw3181_3340	Shewana3_0798	Shewmr4_3140	Shewmr7_0826	Sbal_0732	Sden_3049	Sfri_0514	Sama_0605	Shew_0782	Spea_0737	shal_0790	swp_4340	Ssed_0820	Swoo_0916	+	AsnC	Asparagine synthetase	transcriptional regulator, AsnC
AsnC	SO4337						Sbal_4022				Shew_0301	Spea_0353	shal_3936	swp_0372	Ssed_4155	Swoo_0461				transcriptional regulator, AsnC family
AsnC	SO4567	Sputcn32_0316	Sputw3181_3892	Shewana3_3959	Shewmr4_3761	Shewmr7_3834	Sbal_0184		Sfri_0284	Sama_3459	Shew_3598			swp_4791		Swoo_0243				transcriptional regulator, AsnC family
AsnC									Sfri_0328	Sama_3419	Shew_3558	Spea_3924	Shal_0347	swp_0258						transcriptional regulator, AsnC family
AsnC															Ssed_0245					transcriptional regulator AsnC family protein
AsnC												Spea_0808	shal_0863							transcriptional regulator, AsnC family
AsnC										Sama_1629										transcriptional regulator, AsnC family
AsnC								Sden_1053												transcriptional regulator, AsnC family
BirA	SO0214	Sputcn32_3775	Sputw3181_0140	Shewana3_0183	Shewmr4_0182	Shewmr7_0177	Sbal_4174	Sden_0154	Sfri_0132	Sama_0197	Shew_0142	Spea_0168	shal_4150	swp_1993	Ssed_4334	Swoo_4706	+	BirA	Biotin biosynthesis	bifunctional biotin operon repressor/biotin-[acetyl-CoA-carboxylase] ligase, BirA
CadC				Shewana3_0468						Sama_0418		Spea_0701	shal_0757	swp_4383		Swoo_3795				putative transcriptional regulator, CadC
CadC												Spea_4049	shal_0757							transcriptional regulator, CadC
CadC								Sden_0437								Swoo_4499				transcriptional regulatory protein-like
CadC	SO0490	Sputcn32_3356	Sputw3181_0585	Shewana3_0499	Shewmr4_0498	Shewmr7_3532					Shew_0358	Spea_0513	Shal_0577	swp_4644	Ssed_0503	Swoo_4446				transmembrane transcriptional regulator
CadC												Spea_0489	Shal_0561		Ssed_0492	Swoo_4467				transmembrane transcriptional regulator
COG2865		Sputcn32_3983																		putative transcriptional regulator
COG4565		Sputcn32_0349	Sputw3181_0199																	response regulator receiver and unknown domain protein
CopG												Spea_3645	shal_3729		Ssed_1674		+	NikR	Nickel uptake	putative transcriptional regulator, CopG family
CopY		Sputcn32_3999	Sputw3181_0348	Shewana3_4388				Sden_0578		Sama_3341	Shew_2994	Spea_3208		swp_3949		Swoo_3737				transcriptional repressor, CopY family
CRP	SO0624	Sputcn32_0652	Sputw3181_3522	Shewana3_0617	Shewmr4_0618	Shewmr7_3412	Sbal_0578	Sden_3190	Sfri_3292	Sama_3004	Shew_0585	Spea_3509	shal_3603	swp_0755	Ssed_3873	Swoo_0662	+	Crp	cAMP-dependent global regulon for respiration	catabolite gene activator, Crp
CRP	SO2356	Sputcn32_1951	Sputw3181_2054	Shewana3_2115	Shewmr4_2014	Shewmr7_1961	Sbal_2209	Sden_1843	Sfri_2018	Sama_1799	Shew_1993	Spea_2222	shal_2205	swp_2580	Ssed_2219	Swoo_2417	+	Fnr	Global response to anaerobiosis	oxygen sensitive electron transport regulator A, EtrA
CRP								Sden_3444		Sama_2685	Shew_3331							Dnr	Denitrification	NO-responsive regulator (cAMP binding protein), Dnr
CRP	SO2717	Sputcn32_1659	Sputw3181_2366	Shewana3_2501								Spea_3786	shal_3871	swp_0459	Ssed_3273	Swoo_3424		DeoR	Nucleoside utilization	cAMP binding protein
CRP	SO4298	Sputcn32_3489	Sputw3181_0450				Sbal_3793											PnuR	Nicotinamideribose utilization	cAMP binding protein
CRP															Ssed_1924					cAMP binding protein
CRP															Ssed_3683					cAMP binding protein
CRP														swp_3806						cAMP binding protein
DeoR	SO1758	Sputcn32_1457	Sputw3181_2645	Shewana3_2704	Shewmr4_2538	Shewmr7_2605	Sbal_1564			Sama_1191	Shew_2541				Ssed_2785	Swoo_3142		SO1758	hypothetical	transcriptional regulator-like protein
DeoR	SO4742	Sputcn32_3952	Sputw3181_4049	Shewana3_4126	Shewmr4_3921	Shewmr7_4013	Sbal_4362	Sden_3744	Sfri_4041	Sama_3640	Shew_3840	Spea_4235	shal_4286	swp_5149	Ssed_4482	Swoo_4893		GlmR	Lipopolysaccharide biosynthesis	transcriptional regulator, DeoR family
DeoR				Shewana3_2702	Shewmr4_2536	Shewmr7_2603				Sama_1193							+	AgaR	N-acetylgalactosamine utilization	transcriptional regulator, GlpR family
DeoR									Sfri_1900									MtlR2	Mannitol utilization	Transcriptional regulator of mannitol utilization
DeoR										Sama_2919										transcriptional regulator, DeoR family
Fis	SO0393	Sputcn32_3444	Sputw3181_0495	Shewana3_0398	Shewmr4_0399	Shewmr7_3626	Sbal_3940	Sden_0444	Sfri_0453	Sama_3226	Shew_0329	Spea_0389	shal_3902	swp_0425	Ssed_4119	Swoo_0504	+	Fis	Global regulon	DNA-binding protein, Fis
Fis	SO1603	Sputcn32_1327	Sputw3181_2776	Shewana3_2839	Shewmr4_2665	Shewmr7_2732	Sbal_1426	Sden_2626	Sfri_1222	Sama_1116	Shew_2664	Spea_2906	shal_3007	swp_3549	Ssed_3201	Swoo_1424		PfaR	Polysaturated fatty acid synthesis	transcriptional regulator for synthesis of eicosapentaenoic acid, PfaR
Fis	SO1669	Sputcn32_1388	Sputw3181_2713	Shewana3_2779	Shewmr4_2605	Shewmr7_2672	Sbal_1486	Sden_2593	Sfri_1330	Sama_2220	Shew_1437	Spea_1450	shal_1533	swp_1652	Ssed_2928	Swoo_1717	+	TyrR	Amino acid degradation	aromatic amino acid biosynthesis/transport regulator, TyrR
Fis	SO1806	Sputcn32_1501	Sputw3181_2600	Shewana3_2649	Shewmr4_2483	Shewmr7_2551	Sbal_1616	Sden_2481	Sfri_2579	Sama_1236	Shew_2497	Spea_2670	shal_2757	swp_3250	Ssed_1553	Swoo_3101	+	PspF	Phage shock	psp operon transcriptional activator, PspF
Fis	SO3059	Sputcn32_2433	Sputw3181_1575	Shewana3_1488							Shew_2282	Spea_3367	Shal_3446		Ssed_0346					sigma54 specific transcriptional regulator, Fis family
Fis	SO3138	Sputcn32_2504	Sputw3181_1504	Shewana3_1412	Shewmr4_1359	Shewmr7_1424	Sbal_2810		Sfri_2719	Sama_2213	Shew_1442				Ssed_2912	Swoo_1722		DctD	Dicarboxylate transport	two component Sigma54 specific transcriptional regulator of C4-dicarboxylate transport, DctD
Fis	SO3230	Sputcn32_2578	Sputw3181_1425	Shewana3_1340	Shewmr4_1280	Shewmr7_1347	Sbal_2928	Sden_1322	Sfri_1180	Sama_2299	Shew_1364	Spea_1359	shal_1446	swp_1518	Ssed_3068	Swoo_1616		FlrC	Flagella synthesis	flagella biosynthesis regulator, FlrC
Fis	SO3232	Sputcn32_2580	Sputw3181_1423	Shewana3_1338	Shewmr4_1278	Shewmr7_1345	Sbal_2930	Sden_1320	Sfri_1178	Sama_2301	Shew_1362	Spea_1357	shal_1444	swp_1516	Ssed_3070	Swoo_1614		FlrA	Flagella synthesis	sigma54 specific transcriptional regulator for flagellar biosynthesis, FlrA
Fis	SO3660	Sputcn32_0972	Sputw3181_3195	Shewana3_3227	Shewmr4_0887	Shewmr7_3135	Sbal_0958	Sden_2932	Sfri_3906	Sama_2834	Shew_3082	Spea_3320		swp_3963	Ssed_3693	Swoo_3993				sigma-54 dependent transcriptional regulator with sensory PAS domain
Fis	SO3689	Sputcn32_2988*	Sputw3181_0959	Shewana3_3257	Shewmr4_0866	Shewmr7_3156	Sbal_3338	Sden_2847	Sfri_0901	Sama_2861	Shew_0726	Spea_3361	shal_3432	swp_1041	Ssed_3719	Swoo_4069				two component Sigma54 specific transcriptional regulator for nitrogen scavenging, Fis family
Fis	SO4172	Sputcn32_0521	Sputw3181_3649	Shewana3_3707	Shewmr4_3529	Shewmr7_0426	Sbal_3876	Sden_0602	Sfri_1844	Sama_3186	Shew_3342	Spea_0553	shal_0612	swp_4594	Ssed_4069	Swoo_0590				two component transcriptional regulator, Fis family
Fis	SO4472	Sputcn32_0371	Sputw3181_0221	Shewana3_0258	Shewmr4_0257	Shewmr7_3764	Sbal_0266	Sden_3458	Sfri_0320	Sama_3427	Shew_3561	Spea_3930	shal_0341	swp_0249	Ssed_0282	Swoo_4651	+	NtrC	Nitrogen assimilation	two component sigma54 specific transcriptional regulator of nitrogen response, NtrC
Fis	SO4479	Sputcn32_0365	Sputw3181_0215	Shewana3_0251	Shewmr4_0250	Shewmr7_3771	Sbal_0249	Sden_2338		Sama_3434	Shew_3573				Ssed_0270	Swoo_2936				sigma-54 dependent transcriptional regulator with sensory PAS domain
Fis	SO4718	Sputcn32_3878	Sputw3181_0075	Shewana3_4076	Shewmr4_3873	Shewmr7_3966	Sbal_0083		Sfri_3916	Sama_0125	Shew_3682	Spea_4093	shal_0150	swp_4978	Ssed_0125	Swoo_0088				two component Sigma54 specific transcriptional regulator, Fis family
Fis		Sputcn32_1319	Sputw3181_2784	Shewana3_2849	Shewmr4_2674	Shewmr7_2742	Sbal_1417	Sden_3709	Sfri_3997											sigma54 specific transcriptional regulator, Fis family
Fis		Sputcn32_2922		Shewana3_1811	Shewmr4_1701															sigma54 specific transcriptional regulator, Fis family
Fis		Sputcn32_3073	Sputw3181_0872	Shewana3_0845	Shewmr4_3090	Shewmr7_0882			Sfri_3254	Sama_0727	Shew_0656	Spea_3444	shal_3555	swp_0832	Ssed_3823	Swoo_0760	+	NorR	Nitrosative stress	anaerobic nitric oxide reductase transcription regulator
Fis														swp_4282		Swoo_0688		NorR2	Nitrosative stress	anaerobic nitric oxide reductase transcription regulator
Fis									Sfri_3698											anaerobic nitric oxide reductase transcription regulator
Fis								Sden_1970												sigma54 specific transcriptional regulator, Fis family
Fis		Sputcn32_3478	Sputw3181_0461				Sbal_3981	Sden_3661				Spea_0085	shal_4237	swp_5090	Ssed_0079					sigma54 specific transcriptional regulator, Fis family
Fis									Sfri_3688		Shew_3114	Spea_0720	shal_0774	swp_4354	Ssed_3879	Swoo_3778				two component, sigma54 specific, transcriptional regulator, Fis family
Fis				Shewana3_2016								Spea_1435	shal_1518	swp_1618	Ssed_2940	Swoo_1705				two component, sigma54 specific, transcriptional regulator, Fis family
Fis														swp_3328						sigma54 specific transcriptional regulator, Fis family
Fis								Sden_1366		Sama_1549	Shew_2341	Spea_1756	Shal_2519	swp_2259	Ssed_1798	Swoo_2797				two component, sigma54 specific, transcriptional regulator, Fis family
Fis								Sden_1607	Sfri_1722			Spea_1856		swp_2974		Swoo_4053				conserved hypothetical protein
Fis								Sden_2970								Swoo_4130				sigma54 specific transcriptional regulator, Fis family
Fis																Swoo_2519				sigma54 specific transcriptional regulator, Fis family
Fis																Swoo_3742				sigma54 specific transcriptional regulator, Fis family
Fis															Ssed_0299					sigma54 specific transcriptional regulator, Fis family
Fis															Ssed_2730					sigma54 specific transcriptional regulator, Fis family
Fis													Shal_0634							sigma54 specific transcriptional regulator, Fis family
Fis									Sfri_0508											sigma54 specific transcriptional regulator, Fis family
Fis									Sfri_1020											sigma54 specific transcriptional regulator, Fis family
Fis									Sfri_1976											sigma54 specific transcriptional regulator, Fis family
Fis								Sden_3152												sigma54 specific transcriptional regulator, Fis family
Fur	SO1937	Sputcn32_2263	Sputw3181_1745	Shewana3_1716	Shewmr4_1641	Shewmr7_1716	Sbal_2509	Sden_1593	Sfri_2338	Sama_1434	Shew_1661	Spea_1796	shal_2482	swp_2938	Ssed_2810	Swoo_1842	+	Fur	Iron homeostasis	ferric uptake regulator, Fur
Fur									Sfri_0586											ferric uptake regulator, Fur family
GntR	SO0072	Sputcn32_0058	Sputw3181_4020	Shewana3_0077	Shewmr4_0075	Shewmr7_0073	Sbal_4277	Sden_0069	Sfri_3976	Sama_3574	Shew_3779	Spea_4189		swp_0109		Swoo_4863		SO0072	ABC efflux transporter	GntR transcriptional regulator, YtrA subfamily
GntR	SO0096	Sputcn32_0078	Sputw3181_3999	Shewana3_0099	Shewmr4_0098	Shewmr7_0093	Sbal_4253	Sden_0082	Sfri_3954	Sama_0081	Shew_3758	Spea_4170	shal_0072	swp_0132	Ssed_4448	Swoo_4839		HutC	Histidine utilization	transcriptional regulator for histidine utilization, HutC
GntR	SO0346	Sputcn32_3643	Sputw3181_3783	Shewana3_3824	Shewmr4_3628	Shewmr7_0316	Sbal_4046	Sden_1663	Sfri_1856	Sama_3293	Shew_0280	Spea_2323	shal_1960	swp_2427	Ssed_4175	Swoo_2500		PrpR	Propionate utilization	propionate catabolism regulator, PrpR
GntR	SO0423	Sputcn32_3418	Sputw3181_0525	Shewana3_0425	Shewmr4_0427	Shewmr7_3600	Sbal_3914	Sden_3384	Sfri_3778	Sama_0374	Shew_3432	Spea_0418	shal_0475	swp_4753	Ssed_0430	Swoo_0318	+	PdhR	Pyruvate metabolism	pyruvate dehydrogenase complex repressor, PdhR
GntR	SO2282	Sputcn32_2134	Sputw3181_1877	Shewana3_2266	Shewmr4_1753	Shewmr7_1833	Sbal_2383			Sama_2016		Spea_2527	shal_1726	swp_1877		Swoo_1966		SO2282	Amino acid efflux	transcriptional regulator, GntR family
GntR	SO2852	Sputcn32_2354	Sputw3181_1655	Shewana3_1582	Shewmr4_1521	Shewmr7_1588	Sbal_2633	Sden_1382	Sfri_1551	Sama_1528	Shew_2365	Spea_1701	shal_2558	swp_1981	Ssed_1759	Swoo_2825		HypR	Proline and 4-hydrohyproline utilization	transcriptional regulator, GntR family
GntR	SO2885	Sputcn32_1683	Sputw3181_2342	Shewana3_1635	Shewmr4_1568	Shewmr7_1643	Sbal_1778	Sden_1635	Sfri_1743	Sama_1924	Shew_2174	Spea_2438	shal_1842	swp_2785	Ssed_2512	Swoo_2689	+	FadR	Fatty acid degradation	transcriptional regulator of fatty acid metabolism, FadR
GntR		Sputcn32_2064	Sputw3181_1948	Shewana3_2068	Shewmr4_1981	Shewmr7_1993												AraR	Arabinose utilization	transcriptional regulator of arabinose catabolism, GntR family
GntR									Sfri_3102								+	AlgR	Alginate utilization	transcriptional regulator of hexuronate catabolism, GntR family
GntR												Spea_1517					+	NanR	Sialic acid utilization	transcriptional regulator of sialic acid catabolism, GntR family
GntR																Swoo_3667	+	DgoR	Galactonate utilization	transcriptional regulator, GntR family
GntR											Shew_1819				Ssed_2110		+	PrpR2	Methylcitrate utilization	transcriptional regulator, GntR family
GntR		Sputcn32_3003	Sputw3181_0946				Sbal_3352									Swoo_3373				putative transcriptional regulator, GntR family
GntR		Sputcn32_0931	Sputw3181_3245	Shewana3_0929		Shewmr7_0965	Sbal_0915									Swoo_1939	+	b1439	hypothetical	transcriptional regulator, GntR family with aminotransferase domain
GntR		Sputcn32_3003	Sputw3181_0946				Sbal_3352									Swoo_3373				putative transcriptional regulator, GntR family
GntR		Sputcn32_3384	Sputw3181_0559	Shewana3_4146		Shewmr7_2789			Sfri_3695		Shew_3176									regulatory protein GntR,
GntR												Spea_3249	shal_3320							transcriptional regulator, GntR family
GntR												Spea_3853	shal_0414							transcriptional regulator, GntR family
GntR														swp_4874		Swoo_4438				transcriptional regulator, GntR family with aminotransferase domain
GntR							Sbal_1936													transcriptional regulator, GntR family with aminotransferase domain
GntR							Sbal_4072													transcriptional regulator, GntR family with aminotransferase domain
LacI	SO2244			Shewana3_2252	Shewmr4_1769	Shewmr7_1847	Sbal_2356	Sden_1820	Sfri_1772	Sama_1655	Shew_1870			swp_2690		Swoo_2196		MalR	Maltodextrin utilization	maltosaccharide utilization regulator, MalR
LacI	SO3516	Sputcn32_1073	Sputw3181_3092	Shewana3_3122	Shewmr4_2943	Shewmr7_3025	Sbal_1071	Sden_2709		Sama_0937	Shew_1111	Spea_1096	shal_1144	swp_3713	Ssed_1207	Swoo_1304		NagR	N-acetylglucosamine utilization	transcriptional regulator for N-acetylglucosamine degradation, NagR
LacI									Sfri_3504							Swoo_1435		TreR	Trehalose utilization	transcriptional regulator, LacI family
LacI				Shewana3_0065	Shewmr4_0063	Shewmr7_0061	Sbal_4294		Sfri_3991									ScrR	Sucrose utilization	transcriptional regulator, LacI family
LacI												Spea_2287	shal_2007					XltR	Xylitol utilization	transcriptional regulator, LacI family
LacI							Sbal_1129	Sden_2609	Sfri_1314	Sama_1400				swp_1632		Swoo_1145		BglR	Beta-glucoside utilization	transcriptional regulator of cellobiose catabolism, LacI family
LacI						Shewmr7_3383				Sama_0565								ManR1	Mannose utilization	transcriptional regulator of mannose catabolism 1, LacI family
LacI										Sama_0294								ManR2	Mannose utilization	transcriptional regulator of mannose catabolism 2, LacI family
LacI																Swoo_2083	+	GalR	Galactose utilization	transcriptional regulator of galactose catabolism 2, LacI family
LacI							Sbal_4089										+	GntR	Gluconate utilization	transcriptional regulator of gluconate catabolism, LacI family
LacI												Spea_0519	Shal_0583				+	RbsR	Ribose utilization	transcriptional regulator of ribose catabolism, LacI family
LexA	SO4603	Sputcn32_3780	Sputw3181_0135	Shewana3_3989	Shewmr4_3789	Shewmr7_3862	Sbal_0156	Sden_3515	Sfri_0260	Sama_3481	Shew_0127	Spea_3997	shal_0260	swp_4821	Ssed_0200	Swoo_0180	+	LexA	DNA damage stress	SOS-response repressor and protease, LexA
LuxR	SO3982	Sputcn32_0683	Sputw3181_3488	Shewana3_0656	Shewmr4_0657	Shewmr7_3365	Sbal_0792		Sfri_0620	Sama_0646	Shew_0842	Spea_0829	shal_0884	swp_3961	Ssed_0929	Swoo_0970	+	NarP	Nitrate and nitrite respiration	two component transcriptional regulator for nitrate/nitrite response, NarP
LuxR	SO1860	Sputcn32_1639	Sputw3181_2386	Shewana3_1608	Shewmr4_1547	Shewmr7_1614	Sbal_2562	Sden_1436	Sfri_2649	Sama_1607	Shew_1824	Spea_1953	shal_2346	swp_2799*	Ssed_2455	Swoo_2150	+	UvrY	Carbon metabolism	two component transcriptional regulator, UvrY
LuxR					Shewmr4_2223	Shewmr7_2299							Shal_0174		Ssed_1951	Swoo_2637	+	NarL	Nitrate and nitrite respiration	two component transcriptional regulator, LuxR family
LuxR	SO2725	Sputcn32_2332	Sputw3181_1676	Shewana3_2509	Shewmr4_2316	Shewmr7_2386	Sbal_1796	Sden_2327	Sfri_1517	Sama_1446	Shew_1726	Spea_1817	shal_2469	swp_2913	Ssed_2759	Swoo_1880				transcriptional regulator, CgsD
LuxR	SO0351			Shewana3_3818	Shewmr4_3621	Shewmr7_0322	Sbal_0347	Sden_3475	Sfri_0357		Shew_3506			swp_0310		Swoo_4591				two component transcriptional regulator, LuxR family
LuxR	SO0864	Sputcn32_3137	Sputw3181_0806	Shewana3_3414	Shewmr4_0720	Shewmr7_3302	Sbal_3500	Sden_3096	Sfri_0560	Sama_2948	Shew_3194	Spea_0633		swp_4446	Ssed_3945	Swoo_0644 Swoo_3887				transcriptional regulator of curli operon, CsgD
LuxR																Swoo_3887				transcriptional regulator of curli operon, CsgD
LuxR	SO1416									Sama_2399	Shew_1969	Spea_2088	shal_2061	swp_2513*	Ssed_2282					two component transcriptional regulator, LuxR family
LuxR	SO2648	Sputcn32_2247	Sputw3181_1761	Shewana3_1732	Shewmr4_1588	Shewmr7_1663	Sbal_2493		Sfri_2305	Sama_2076	Shew_1545	Spea_2554	Shal_1701	swp_1846	Ssed_1867	Swoo_2721				two component transcriptional regulator, LuxR family
LuxR	SO3305																			two component transcriptional regulator, LuxR family
LuxR	SO4157	Sputcn32_0534	Sputw3181_3638	Shewana3_3697	Shewmr4_3517	Shewmr7_0436	Sbal_3862		Sfri_1997	Sama_3183	Shew_0609	Spea_3041	shal_3129	swp_1236	Ssed_4067					two component transciptional regulator for thiosulfate/tetrathionate response, TtrR
LuxR	SO4444																			two component transcriptional regulator for capsule, flagella and curli biosynthesis, RcsB
LuxR	SO4624	Sputcn32_3799	Sputw3181_0114	Shewana3_4008								Spea_3578	shal_2851		Ssed_0690					transcriptional regulator, LuxR family
LuxR		Sputcn32_0304	Sputw3181_3903																	two component transcriptional regulator, LuxR family
LuxR		Sputcn32_0666	Sputw3181_3508	Shewana3_0637	Shewmr4_0637		Sbal_0593													two component transcriptional regulator, LuxR family
LuxR									Sfri_1828		Shew_2614			swp_3494	Ssed_3140					two component transcriptional regulator, LuxR family
LuxR															Ssed_2091					transcriptional regulator LuxR family protein
LuxR													shal_0840		Ssed_0869					transcriptional regulator, LuxR family
LuxR												Spea_2135	shal_2107							transcriptional regulator, LuxR family
LuxR												Spea_1733		swp_1719						two component transcriptional regulator, LuxR family
LuxR														swp_2415						two component transcriptional regulator, LuxR family
LuxR									Sfri_0602	Sama_0699	Shew_0653					Swoo_0757				response regulator receiver protein
LuxR																Swoo_0228				transcriptional regulator, LuxR family
LuxR																Swoo_1991				transcriptional regulator, LuxR family
LuxR																Swoo_2245				transcriptional regulator, LuxR family
LuxR																Swoo_2997				transcriptional regulator, LuxR family
LuxR																Swoo_3747				transcriptional regulator, LuxR family
LuxR																Swoo_4031				transcriptional regulator, LuxR family
LuxR																Swoo_4115				transcriptional regulator, LuxR family
LuxR															Ssed_0526					transcriptional regulator, LuxR family
LuxR															Ssed_0755					transcriptional regulator, LuxR family
LuxR															Ssed_1731					transcriptional regulator, LuxR family
LuxR															Ssed_2141					transcriptional regulator, LuxR family
LuxR															Ssed_2142					transcriptional regulator, LuxR family
LuxR															Ssed_2457					transcriptional regulator, LuxR family
LuxR										Sama_1873		Spea_2299	Shal_1980							two component transcriptional regulator, LuxR family
LuxR													Shal_0407							two component transcriptional regulator, LuxR family
LuxR													Shal_1969							transcriptional regulator, LuxR family
LuxR													Shal_2879							transcriptional regulator, LuxR family
LuxR													Shal_4282							transcriptional regulator, LuxR family
LuxR											Shew_3240									transcriptional regulator, LuxR family
LuxR								Sden_3749												transcriptional regulator, LuxR family
LuxR							Sbal_1943													two component transcriptional regulator, LuxR family
LysR	SO0839	Sputcn32_3156	Sputw3181_0787	Shewana3_3439	Shewmr4_0695	Shewmr7_3327	Sbal_3521	Sden_2963	Sfri_0547	Sama_0579	Shew_3219	Spea_0604	shal_0705	swp_4468	Ssed_3968	Swoo_4124				transcriptional regulator, LysR family
LysR	SO3363	Sputcn32_2695	Sputw3181_1316	Shewana3_1186	Shewmr4_1185	Shewmr7_1256	Sbal_3034	Sden_2693	Sfri_2868	Sama_2485	Shew_1128	Spea_1113	shal_1159	swp_3681	Ssed_1224	Swoo_1324				transcriptional regulator, LysR family
LysR	SO4556	Sputcn32_0324	Sputw3181_3884	Shewana3_3949	Shewmr4_3751	Shewmr7_3824	Sbal_0195	Sden_3495	Sfri_0296	Sama_3449	Shew_3589	Spea_3957	shal_0311	swp_4783	Ssed_0253	Swoo_0253				transcriptional regulator, LysR family
LysR	SO1328	Sputcn32_1139	Sputw3181_3025	Shewana3_3046	Shewmr4_2868	Shewmr7_2950	Sbal_1181	Sden_2788	Sfri_2948	Sama_0860	Shew_1035	Spea_1016	shal_1064	swp_3799	Ssed_1129	Swoo_1224				transcriptional regulator, LysR family
LysR	SO2374	Sputcn32_2000	Sputw3181_2012	Shewana3_2061	Shewmr4_1974	Shewmr7_2002	Sbal_2167	Sden_1810	Sfri_1805	Sama_1783	Shew_2013	Spea_2112	shal_2084	swp_2545	Ssed_2137	Swoo_2472	+	YdhB	hypothetical	transcriptional regulator, LysR family
LysR	SO2649	Sputcn32_2248	Sputw3181_1760	Shewana3_1731	Shewmr4_1587	Shewmr7_1662	Sbal_2494	Sden_2096	Sfri_1450	Sama_1324	Shew_1624	Spea_1537	shal_1607	swp_1747	Ssed_2839	Swoo_1805	+	CysB	Cysteine metabolism	transcriptional activator of cys regulon, CysB
LysR	SO1965	Sputcn32_1672	Sputw3181_2353	Shewana3_2480	Shewmr4_2290	Shewmr7_2362	Sbal_2614	Sden_2161	Sfri_2325	Sama_1570	Shew_2153	Spea_1875	shal_2408	swp_2869	Ssed_2686	Swoo_1933		HmgR	Tyrosine degradation	transcriptional regulator, LysR family
LysR	SO4350	Sputcn32_3616	Sputw3181_3756	Shewana3_0354	Shewmr4_0360	Shewmr7_3666	Sbal_4033	Sden_3416	Sfri_0420	Sama_3283	Shew_0287	Spea_0343	shal_3946	swp_0357	Ssed_4167	Swoo_0440	+	IlvY	Isoleucine-valine biosynthesis	transcriptional regulator, IlvY
LysR	SO0817	Sputcn32_3173	Sputw3181_0770	Shewana3_3470	Shewmr4_3300	Shewmr7_0653	Sbal_0666	Sden_0731	Sfri_0826	Sama_2628	Shew_2987	Spea_3203	shal_3283	swp_1138	Ssed_3556	Swoo_3732	+	MetR	Methionine biosynthesis	regulator for metE and metH, MetR
LysR	SO1533	Sputcn32_1282	Sputw3181_2824	Shewana3_2894	Shewmr4_2724	Shewmr7_2795	Sbal_1364	Sden_2565	Sfri_2783	Sama_2429	Shew_2764	Spea_2984	shal_3073	swp_3612	Ssed_3322	Swoo_3471	+	GcvA	Glycine metabolism	glycine cleavage system transcriptional activator , GcvA
LysR	SO1338	Sputcn32_1149	Sputw3181_3015	Shewana3_3036	Shewmr4_2858	Shewmr7_2940	Sbal_1191	Sden_2776	Sfri_2939	Sama_0870	Shew_1044	Spea_1027	shal_1073	swp_3790	Ssed_1138	Swoo_1233	+	NhaR	Osmotic stress protection	transcriptional activator protein, NhaR
LysR	SO0402	Sputcn32_3435	Sputw3181_0504	Shewana3_0407	Shewmr4_0408	Shewmr7_3617	Sbal_3931	Sden_1100	Sfri_1404	Sama_3218	Shew_0336	Spea_0396	shal_3895	swp_0432	Ssed_4112	Swoo_0511			Alcohol dehydrogenase?	transcriptional regulator, LysR family
LysR		Sputcn32_2375	Sputw3181_1634						Sfri_2469	Sama_1501	Shew_2387	Spea_1675	Shal_2589	swp_1955	Ssed_1712	Swoo_2879		PflR	Formate metabolism	transcriptional regulator
LysR	SO3460	Sputcn32_2769	Sputw3181_1243	Shewana3_1106	Shewmr4_1106	Shewmr7_1172	Sbal_3151		Sfri_1855	Sama_1028	Shew_3007	Spea_1178	shal_1215	swp_1349	Ssed_3921			LldR	Lactate utilization	transcriptional regulator, LysR family
LysR	SO0295	Sputcn32_3697	Sputw3181_3839	Shewana3_3885	Shewmr4_3689	Shewmr7_0256	Sbal_4104		Sfri_0384	Sama_3359	Shew_0222	Spea_0247	shal_4073	swp_2076	Ssed_4256					transcriptional regulator, LysR family
LysR	SO0369	Sputcn32_3621	Sputw3181_3761	Shewana3_3800	Shewmr4_3607	Shewmr7_0340	Sbal_0363				Shew_2292	Spea_4209				Swoo_1123				transcriptional regulator, LysR family
LysR	SO0523			Shewana3_0521	Shewmr4_0522	Shewmr7_3510	Sbal_0481		Sfri_0498	Sama_0401	Shew_3407		shal_0504	swp_4711	Ssed_0451	Swoo_4520				transcriptional regulator, LysR family
LysR	SO0529			Shewana3_0530			Sbal_0489											TrpI	Tryptophane biosynthesis	transcriptional regulator, LysR-family
LysR	SO_0701	Sputcn32_0698	Sputw3181_3472	Shewana3_3570	Shewmr4_3400	Shewmr7_0552	Sbal_3711		Sfri_1434		Shew_0468	Spea_3694	shal_3781	swp_0579	Ssed_0631	Swoo_4313				transcriptional regulator, LysR family
LysR	SO0767*	Sputcn32_3222	Sputw3181_0719	Shewana3_3512	Shewmr4_3342	Shewmr7_0611	Sbal_0606	Sden_2893	Sfri_0776		Shew_0823			swp_2559						transcriptional regulator, LysR family
LysR	SO0791														Ssed_0658					transcriptional regulator, LysR family
LysR	SO0843	Sputcn32_3153	Sputw3181_0790	Shewana3_3435	Shewmr4_0699	Shewmr7_3323	Sbal_3514		Sfri_0551	Sama_0586	Shew_3562		shal_0709	swp_4465	Ssed_0896					transcriptional regulator, LysR family
LysR	SO0989																			transcriptional regulator, LysR family
LysR	SO0997			Shewana3_3293				Sden_2364	Sfri_2560	Sama_0274	Shew_3655	Spea_1630	Shal_2631*		Ssed_0677	Swoo_2975				transcriptional regulator, LysR family
LysR	SO1046	Sputcn32_3026	Sputw3181_0919	Shewana3_0884	Shewmr4_3051	Shewmr7_0921	Sbal_3390			Sama_2928	Shew_0828	Spea_0894	shal_0946		Ssed_0901					transcriptional regulator, LysR family
LysR	SO1259	Sputcn32_2796	Sputw3181_1216	Shewana3_1073	Shewmr4_1069	Shewmr7_1141	Sbal_3192								Ssed_2258					transcriptional regulator, LysR family
LysR	SO1422												shal_1291							Fe(III)-induced transcriptional regulator, IfcR
LysR	SO1607						Sbal_1430		Sfri_1247			Spea_2903	shal_3003	swp_3544	Ssed_3183	Swoo_3301				transcriptional regulator, LysR family
LysR	SO1661	Sputcn32_1381	Sputw3181_2720	Shewana3_2786	Shewmr4_2612	Shewmr7_2679	Sbal_1479		Sfri_0912	Sama_2227	Shew_0917			swp_0894	Ssed_0997					transcriptional regulator, LysR family
LysR	SO1907	Sputcn32_1724	Sputw3181_2301	Shewana3_1683	Shewmr4_1614	Shewmr7_1689	Sbal_2823													transcriptional regulator, LysR family
LysR	SO1916	Sputcn32_1730	Sputw3181_2295	Shewana3_1691	Shewmr4_1621	Shewmr7_1696	Sbal_2815			Sama_2215	Shew_1440	Spea_1453	shal_1536	swp_1655	Ssed_2914	Swoo_1720				transcriptional regulator, LysR family
LysR	SO2053	Sputcn32_2175	Sputw3181_1834	Shewana3_1836	Shewmr4_1785	Shewmr7_2192	Sbal_2420	Sden_3768	Sfri_4060	Sama_0005	Shew_1539									transcriptional regulator, LysR family
LysR	SO2202	Sputcn32_1746	Sputw3181_2279	Shewana3_2403	Shewmr4_2193	Shewmr7_2270	Sbal_1850	Sden_2309	Sfri_1482	Sama_1997	Shew_2897					Swoo_3668	+	HdfR	flagellar synthesis	transcriptional regulator, LysR family
LysR	SO2409						Sbal_2064		Sfri_1983			Spea_3945	shal_0322	swp_0213	Ssed_0266	Swoo_0265				transcriptional regulator, LysR family
LysR	SO2438	Sputcn32_1930	Sputw3181_2078	Shewana3_1944	Shewmr4_1889	Shewmr7_2089	Sbal_2030	Sden_1875	Sfri_2193	Sama_1852	Shew_2088			swp_2341	Ssed_2021	Swoo_2584				transcriptional regulator, LysR family
LysR	SO2455			Shewana3_3598					Sfri_0209	Sama_2389					Ssed_2705		+	YafC	hypothetical	transcriptional regulator, LysR family
LysR	SO2561	Sputcn32_1778	Sputw3181_2247	Shewana3_2367	Shewmr4_2159	Shewmr7_2236	Sbal_1998		Sfri_0783	Sama_1882	Shew_2531	Spea_2404	shal_1873	swp_2300	Ssed_1991	Swoo_2609				transcriptional regulator, LysR family
LysR	SO2847	Sputcn32_1529	Sputw3181_2570	Shewana3_2614	Shewmr4_2452	Shewmr7_2522	Sbal_1652				Shew_2465	Spea_2639	shal_2712	swp_3195	Ssed_1584	Swoo_3066				transcriptional regulator, LysR family
LysR	SO3297											Spea_0341	Shal_3949							transcriptional regulator, LysR family
LysR	SO3318	Sputcn32_2658	Sputw3181_1349	Shewana3_1223	Shewmr4_1222	Shewmr7_1293	Sbal_2996		Sfri_0207	Sama_1388		Spea_1175			Ssed_2566					transcriptional regulator, LysR family
LysR	SO3473	Sputcn32_2782	Sputw3181_1230	Shewana3_1091	Shewmr4_1091	Shewmr7_1157	Sbal_3164													transcriptional regulator, LysR family
LysR	SO3757	Sputcn32_3083	Sputw3181_0861	Shewana3_0835	Shewmr4_3106	Shewmr7_0866	Sbal_3442			Sama_0693	Shew_1245									transcriptional regulator, LysR family
LysR	SO3874											Spea_4020	Shal_0238							transcriptional regulator, LysR family
LysR	SO4020			Shewana3_3586													+	YidZ	hypothetical	transcriptional regulator, LysR family
LysR	SO4140			Shewana3_3686																transcriptional regulator, LysR family
LysR	SO4154			Shewana3_3695							Shew_0506			swp_4588	Ssed_4064	Swoo_0591				transcriptional regulator, LysR family
LysR	SO4524	Sputcn32_3502	Sputw3181_0404	Shewana3_3930			Sbal_0216													transcriptional regulator, LysR family
LysR	SO4526	Sputcn32_3500	Sputw3181_0406	Shewana3_3932	Shewmr4_3734	Shewmr7_3805	Sbal_0214				Shew_1773	Spea_0342	Shal_3948	swp_0356	Ssed_1917	Swoo_2677				transcriptional regulator, LysR family
LysR	SO4542																			transcriptional regulator, LysR family
LysR	SO4571																			transcriptional regulator, LysR family
LysR	SOA0068	Sputcn32_0182																		lambda repressor superfamily protein
LysR	SOA0165								Sfri_3440			Spea_0266	shal_4037	swp_2091	Ssed_4232	Swoo_0372				transcriptional regulator, LysR family
LysR				Shewana3_3562	Shewmr4_3392	Shewmr7_0561														transcriptional regulator, LysR family
LysR		Sputcn32_0111																		transcriptional regulator, LysR family
LysR		Sputcn32_0812	Sputw3181_3361						Sfri_2588											transcriptional regulator, LysR family
LysR		Sputcn32_1818	Sputw3181_2192*																	transcriptional regulator, LysR family
LysR		Sputcn32_3261	Sputw3181_0680																	transcriptional regulator, LysR family
LysR		Sputcn32_3532			Shewmr4_2149	Shewmr7_2226	Sbal_0258		Sfri_3892			Spea_3936	shal_0335	swp_0225	Ssed_0276	Swoo_0278				transcriptional regulator, LysR family
LysR				Shewana3_1874					Sfri_0749											transcriptional regulator, LysR family
LysR				Shewana3_0248	Shewmr4_0247	Shewmr7_3774	Sbal_0246		Sfri_0919								+	YhjC	hypothetical	transcriptional regulator, LysR family
LysR					Shewmr4_0139	Shewmr7_0134				Sama_3539										substrate-binding transcriptional regulator, LysR family
LysR				Shewana3_1915	Shewmr4_1860	Shewmr7_2118									Ssed_3215					transcriptional regulator, LysR family
LysR					Shewmr4_3657	Shewmr7_0288					Shew_0243			swp_2144	Ssed_4210					transcriptional regulator, LysR family
LysR											Shew_2857	Spea_2042	shal_2252	swp_2625	Ssed_2352	Swoo_2235				Transcriptional regulator
LysR											Shew_2670	Spea_4030	shal_0228	swp_4930	Ssed_3221					transcriptional regulator LysR family protein
LysR										Sama_3549	Shew_0028				Ssed_0149	Swoo_0128				transcriptional regulator, LyrR family
LysR												Spea_3940	shal_0330	swp_0219	Ssed_0272	Swoo_0274				transcriptional regulator, LysR family
LysR												Spea_0556	shal_0618	swp_4575	Ssed_4056	Swoo_0600				transcriptional regulator, LysR family
LysR							Sbal_4446					Spea_2844				Swoo_2288				transcriptional regulator, LysR family
LysR							Sbal_3379								Ssed_2503	Swoo_2676				transcriptional regulator, LysR family
LysR										Sama_1630	Shew_3174			swp_0968	Ssed_3930	Swoo_3864				transcriptional regulator, LysR family
LysR												Spea_0454	shal_0529			Swoo_4515				transcriptional regulator, LysR family
LysR							Sbal_2813													transcriptional regulator, LysR family
LysR							Sbal_3076					Spea_1719	shal_2542		Ssed_1996		+	XapR	Xanthosine utilization	transcriptional regulator, LysR family
LysR											Shew_3242				Ssed_3981					transcriptional regulator, LysR family
LysR												Spea_1201			Ssed_2404					transcriptional regulator, LysR family
LysR												Spea_0258			Ssed_2571					transcriptional regulator, LysR family
LysR													shal_3002		Ssed_3182					transcriptional regulator, LysR family
LysR												Spea_3197	shal_3278		Ssed_3240					transcriptional regulator, LysR family
LysR													shal_2746		Ssed_3535					transcriptional regulator, LysR family
LysR												Spea_3572	shal_3666	swp_0722	Ssed_3589					transcriptional regulator, LysR family
LysR												Spea_3571	shal_3665	swp_0723	Ssed_3590					transcriptional regulator, LysR family
LysR													shal_2890		Ssed_3615					transcriptional regulator, LysR family
LysR												Spea_1608	shal_2649							transcriptional regulator, LysR family
LysR												Spea_3422	shal_3507							transcriptional regulator, LysR family
LysR												Spea_3451	shal_3563				+	DsdC	Serine utilization	transcriptional regulator, LysR family
LysR												Spea_3854	shal_0413							transcriptional regulator, LysR family
LysR	SO1876*													swp_4371*						transcriptional regulator, lysR family
LysR														swp_1029*	Ssed_0670					transcriptional regulator, LysR family
LysR														swp_2109		Swoo_3256				transcriptional regulator, LysR family
LysR												Spea_3174		swp_3863						transcriptional regulator, LysR family
LysR												Spea_3212	Shal_3288	swp_4122	Ssed_3576	Swoo_3755				transcriptional regulator, LysR family
LysR														swp_0602						transcriptional regulator, LysR family
LysR												Spea_4052	Shal_0207	swp_4904	Ssed_0161	Swoo_0141				transcriptional regulator, LysR family
LysR												Spea_3970	Shal_0298		Ssed_0238	Swoo_0237				transcriptional regulator, LysR family
LysR		Sputcn32_0311	Sputw3181_3897	Shewana3_3964	Shewmr4_3766	Shewmr7_3839	Sbal_0179		Sfri_0617	Sama_2900	Shew_3154	Spea_3969	Shal_0299		Ssed_0239	Swoo_0238				hypothetical protein
LysR											Shew_0236					Swoo_0385				transcriptional regulator, LysR family
LysR				Shewana3_0014	Shewmr4_0006	Shewmr7_0006										Swoo_0425				transcriptional regulator, LysR famil
LysR							Sbal_3184		Sfri_1825		Shew_1149	Spea_1136	Shal_1181		Ssed_1242	Swoo_1342				transcriptional regulator
LysR	SO2866	Sputcn32_1698	Sputw3181_2327	Shewana3_1652	Shewmr4_2344	Shewmr7_2416	Sbal_2556		Sfri_1473	Sama_2987	Shew_1844	Spea_1974	Shal_2325	swp_2740	Ssed_2434	Swoo_2173				transcriptional regulator, LysR family
LysR		Sputcn32_2292	Sputw3181_1716	Shewana3_2430	Shewmr4_2221	Shewmr7_2297	Sbal_2538													transcriptional regulator
LysR					Shewmr4_2072	Shewmr7_1903														transcriptional regulator, LysR family
LysR		Sputcn32_0952	Sputw3181_3224				Sbal_0936*													transcriptional regulator, LysR family
LysR												Spea_0455	Shal_0530			Swoo_4514				transcriptional regulator, LysR family
LysR								Sden_2800								Swoo_4804				LysR, substrate-binding
LysR												Spea_4167	Shal_0076							transcriptional regulator, LysR family
LysR												Spea_0904	Shal_0957							transcriptional regulator, LysR family
LysR												Spea_1118	Shal_1163							transcriptional regulator, LysR family
LysR												Spea_1727	Shal_2534							transcriptional regulator, LysR family
LysR												Spea_0448		swp_4715						transcriptional regulator, LysR family
LysR												Spea_2748	Shal_2832*							transcriptional regulator, LysR family
LysR												Spea_3337	Shal_3409							transcriptional regulator, LysR family
LysR												Spea_3400								transcriptional regulator, LysR family
LysR												Spea_3428								transcriptional regulator, LysR family
LysR												Spea_3429								transcriptional regulator, LysR family
LysR														swp_966						transcriptional regulator, LysR family
LysR														swp_1251						transcriptional regulator, LysR family
LysR														swp_1840						transcriptional regulator, LysR family
LysR														swp_3068						transcriptional regulator, LysR family
LysR														swp_3323						transcriptional regulator, LysR family
LysR														swp_3498						transcriptional regulator, LysR family
LysR														swp_4040						transcriptional regulator, LysR family
LysR														swp_4119						transcriptional regulator, LysR family
LysR														swp_4120						transcriptional regulator, LysR family
LysR														swp_4300						transcriptional regulator, LysR family
LysR														swp_4351						transcriptional regulator, LysR family
LysR														swp_4363						transcriptional regulator, LysR family
LysR														swp_4461						transcriptional regulator, LysR family
LysR														swp_4540						transcriptional regulator, LysR family
LysR																Swoo_0120				transcriptional regulator, LysR family
LysR																Swoo_0601				transcriptional regulator, LysR family
LysR																Swoo_0811				transcriptional regulator, LysR family
LysR																Swoo_0840				transcriptional regulator, LysR family
LysR																Swoo_1118				transcriptional regulator, LysR family
LysR																Swoo_1342				transcriptional regulator, LysR family
LysR																Swoo_1393				transcriptional regulator, LysR family
LysR																Swoo_1729				transcriptional regulator, LysR family
LysR																Swoo_2099				transcriptional regulator, LysR family
LysR																Swoo_2173				transcriptional regulator, LysR family
LysR																Swoo_2435				transcriptional regulator, LysR family
LysR																Swoo_2452				transcriptional regulator, LysR family
LysR																Swoo_2966				transcriptional regulator, LysR family
LysR																Swoo_3418				transcriptional regulator, LysR family
LysR																Swoo_3932				transcriptional regulator, LysR family
LysR																Swoo_4058				transcriptional regulator, LysR family
LysR																Swoo_4285				transcriptional regulator, LysR family
LysR															Ssed_0520					transcriptional regulator, LysR family
LysR															Ssed_0579					transcriptional regulator, LysR family
LysR															Ssed_1311					transcriptional regulator, LysR family
LysR															Ssed_1312					transcriptional regulator, LysR family
LysR															Ssed_1317					transcriptional regulator, LysR family
LysR															Ssed_1605					transcriptional regulator, LysR family
LysR															Ssed_1776					transcriptional regulator, LysR family
LysR															Ssed_2919					transcriptional regulator, LysR family
LysR															Ssed_3454					transcriptional regulator, LysR family
LysR															Ssed_3565					transcriptional regulator, LysR family
LysR															Ssed_3566					transcriptional regulator, LysR family
LysR															Ssed_3610					transcriptional regulator, LysR family
LysR															Ssed_3614					transcriptional regulator, LysR family
LysR													Shal_1885							transcriptional regulator, LysR family
LysR													Shal_2862							transcriptional regulator, LysR family
LysR													Shal_2953							transcriptional regulator, LysR family
LysR													Shal_4010							transcriptional regulator, LysR family
LysR													Shal_3409							transcriptional regulator, LysR family
LysR													Shal_4018							transcriptional regulator, LysR family
LysR											Shew_0680									transcriptional regulator, LysR family
LysR											Shew_0899									transcriptional regulator, LysR family
LysR											Shew_2278									transcriptional regulator, LysR family
LysR											Shew_2908									transcriptional regulator, LysR family
LysR											Shew_2959									transcriptional regulator, LysR family
LysR											Shew_3105									transcriptional regulator, LysR family
LysR											Shew_3153									transcriptional regulator, LysR family
LysR										Sama_0158										transcriptional regulator, LysR family
LysR										Sama_0623										transcriptional regulator, LysR family
LysR										Sama_2662										transcriptional regulator, LysR family
LysR										Sama_2797										transcriptional regulator, LysR family
LysR										Sama_2849										transcriptional regulator, LysR family
LysR										Sama_2899										transcriptional regulator, LysR family
LysR										Sama_3605										transcriptional regulator, LysR family
LysR									Sfri_0794											transcriptional regulator, LysR family
LysR									Sfri_0815											transcriptional regulator, LysR family
LysR									Sfri_0923											transcriptional regulator, LysR family
LysR									Sfri_1584											transcriptional regulator, LysR family
LysR									Sfri_1614											transcriptional regulator, LysR family
LysR									Sfri_2073											transcriptional regulator, LysR family
LysR									Sfri_2213											transcriptional regulator, LysR family
LysR									Sfri_2275											transcriptional regulator, LysR family
LysR									Sfri_2509											transcriptional regulator, LysR family
LysR									Sfri_2512											transcriptional regulator, LysR family
LysR									Sfri_3138											transcriptional regulator, LysR family
LysR									Sfri_3398											transcriptional regulator, LysR family
LysR									Sfri_3725											transcriptional regulator, LysR family
LysR								Sden_0765												transcriptional regulator, LysR family
LysR								Sden_0783												transcriptional regulator, LysR family
LysR								Sden_2241												transcriptional regulator, LysR family
LysR								Sden_3019												transcriptional regulator, LysR family
LysR								Sden_3159												transcriptional regulator, LysR family
LysR								Sden_3747												transcriptional regulator, LysR family
LysR							Sbal_2267													transcriptional regulator, LysR family
LysR							Sbal_3369													transcriptional regulator, LysR family
LysR							Sbal_0631													transcriptional regulator, LysR family
LysR				Shewana3_2722																transcriptional regulator, LysR family
LytTR	SO0570	Sputcn32_3305	Sputw3181_0636	Shewana3_0571	Shewmr4_0572	Shewmr7_3458	Sbal_0532	Sden_0533	Sfri_3511	Sama_3136	Shew_0453	Spea_3710	shal_3795	swp_0562	Ssed_0622	Swoo_4328				response regulator
LytTR	SO0860	Sputcn32_3141	Sputw3181_0802	Shewana3_3418	Shewmr4_0716	Shewmr7_3306	Sbal_3504			Sama_2951	Shew_3199	Spea_0629	shal_0721	swp_4450						metal dependent phosphohydrolase with response regulator receiver modulation
LytTR	SO2366	Sputcn32_1996*	Sputw3181_2015*	Shewana3_2105	Shewmr4_2004	Shewmr7_1971	Sbal_2199	Sden_1853		Sama_1789	Shew_1983				Ssed_2209	Swoo_2427				metal-dependent phosphohydrolase with response regulator receiver modulation
LytTR	SO2823	Sputcn32_1548	Sputw3181_2551	Shewana3_2594	Shewmr4_2432	Shewmr7_2502	Sbal_1673		Sfri_2434	Sama_1281	Shew_2329	Spea_1479	shal_1563		Ssed_2883	Swoo_1765	+	YehT	hypothetical	two component transcriptional regulator
LytTR	SO4003			Shewana3_0479	Shewmr4_0481	Shewmr7_3549														metal dependent phosphohydrolase with response regulator receiver modulation
LytTR					Shewmr4_0057	Shewmr7_0055	Sbal_4299													response regulator receiver protein
LytTR																Swoo_2437				two component transcriptional regulator
LytTR																Swoo_4382				two component transcriptional regulator
LytTR																Swoo_4846				two component transcriptional regulator
LytTR								Sden_1209												two component transcriptional regulator
LytTR								Sden_0847												two component transcriptional regulator
MarR	SO2640	Sputcn32_2240	Sputw3181_1769	Shewana3_1739	Shewmr4_1595	Shewmr7_1670	Sbal_2485	Sden_2006	Sfri_2294	Sama_2069	Shew_1552	Spea_2546	shal_1708	swp_1854	Ssed_1874	Swoo_2712				transcriptional regulator, MarR family
MarR	SO0916	Sputcn32_0858	Sputw3181_3317	Shewana3_3368	Shewmr4_0758	Shewmr7_3265	Sbal_0762	Sden_0755*	Sfri_3178*	Sama_2775	Shew_0737	Spea_0769	Shal_0821	swp_4265	Ssed_0856	Swoo_0861				bifunctional MarR family transcriptional regulator/GCN5-related N-acetyltransferase
MarR	SO0977	Sputcn32_3056	Sputw3181_0889	Shewana3_3311	Shewmr4_0815	Shewmr7_3208	Sbal_0866	Sden_3161	Sfri_0578	Sama_0628	Shew_0799			swp_4319	Ssed_0835	Swoo_0934				organic peroxide sensor, OhrR
MarR	SO1582	Sputcn32_1311	Sputw3181_2792	Shewana3_2859	Shewmr4_2691	Shewmr7_2759	Sbal_1400													transcriptional regulator, MarR family
MarR	SO2046	Sputcn32_2099	Sputw3181_1913	Shewana3_2230	Shewmr4_2105	Shewmr7_1869	Sbal_2101		Sfri_2518	Sama_1756	Shew_2042	Spea_2327	shal_1955	swp_2397	Ssed_2076	Swoo_2533				transcriptional regulator, MarR family
MarR	SO4052	Sputcn32_0620	Sputw3181_3550	Shewana3_3610	Shewmr4_3435	Shewmr7_0516	Sbal_3772		Sfri_3252		Shew_1782				Ssed_1921		+	SlyA	hemolysin	transcriptional regulator, MarR/SlyA family
MarR		Sputcn32_0075	Sputw3181_4002	Shewana3_0096	Shewmr4_0095	Shewmr7_0090	Sbal_4256		Sfri_2391											transcriptional regulator, MarR family
MarR		Sputcn32_1245	Sputw3181_2859	Shewana3_2937	Shewmr4_2761	Shewmr7_2839	Sbal_1328	Sden_0718	Sfri_1943		Shew_2736	Spea_1004	Shal_1054	swp_3815	Ssed_1772	Swoo_1193				transcriptional regulator, MarR family
MarR				Shewana3_2226	Shewmr4_2101	Shewmr7_1873														transcriptional regulator, MarR family
MarR									Sfri_3643	Sama_3566	Shew_3336			swp_0619	Ssed_0683					transcriptional regulator, MarR family
MarR				Shewana3_1578	Shewmr4_1517	Shewmr7_1584	Sbal_1663				Shew_2562	Spea_2621		swp_3168	Ssed_1597	Swoo_3365				transcriptional regulator, MarR family
MarR																Swoo_0548				transcriptional regulator, MarR family
MarR																Swoo_0634				transcriptional regulator, MarR family
MarR																Swoo_1105				transcriptional regulator, MarR family
MarR																Swoo_1503				transcriptional regulator, MarR family
MarR																Swoo_2337				transcriptional regulator, MarR family
MarR																Swoo_4041				transcriptional regulator, MarR family
MarR															Ssed_1036					transcriptional regulator, MarR family
MarR												Spea_1554								transcriptional regulator, MarR family
MarR											Shew_3148									transcriptional regulator, MarR family
MarR										Sama_2690										transcriptional regulator, MarR family
MarR									Sfri_0803											transcriptional regulator, MarR family
MarR									Sfri_3065											transcriptional regulator, MarR family
MarR								Sden_1590												transcriptional regulator, MarR family
MarR								Sden_2268												transcriptional regulator, MarR family
MarR								Sden_3181												transcriptional regulator, MarR family
MerR	SO1898	Sputcn32_1720	Sputw3181_2305	Shewana3_1673	Shewmr4_2321	Shewmr7_2393	Sbal_2827	Sden_2244	Sfri_2726	Sama_1363	Shew_2569	Spea_2796	shal_2901	swp_3441	Ssed_1459	Swoo_3222		LiuR	Branch chain amino acid utilization	branched chain amino acid metabolism regulator, LiuR
MerR	SO0443	Sputcn32_3400	Sputw3181_0543	Shewana3_0442	Shewmr4_0446	Shewmr7_3583	Sbal_0421	Sden_3408	Sfri_0494	Sama_0396	Shew_3411	Spea_0433	shal_0489	swp_4723	Ssed_0445	Swoo_0297	+	ZntR	Zinc and cadmium efflux	zinc and cadmium (II) responsive transcriptional activator, ZntR
MerR	SO1687	Sputcn32_1407	Sputw3181_2694	Shewana3_2762	Shewmr4_2588	Shewmr7_2655	Sbal_1504	Sden_3690		Sama_1785		Spea_2773	shal_2868	swp_3378	Ssed_1484	Swoo_3192	+	CueR	Copper efflux	copper resistance regulator, CueR
MerR		Sputcn32_0271							Sfri_0211		Shew_3819							CueR2	Copper efflux	putative transcriptional regulator, MerR family
MerR								Sden_2125	Sfri_1565	Sama_3347	Shew_0423					Swoo_3439	+	SoxR	Superoxide stress protection	putative transcriptional regulator, MerR family
MerR	SO3385	Sputcn32_2715	Sputw3181_1297	Shewana3_1165	Shewmr4_1164	Shewmr7_1235	Sbal_3055											SO3385	hypothetical	transcriptional regulator, MerR family
MerR	SO0082				Shewmr4_0088		Sbal_4267		Sfri_3872							Swoo_4050		SO0082	Benzoate degradation	transcriptional regulator, MerR family
MerR		Sputcn32_0171	Sputw3181_3205	Shewana3_4315					Sfri_3492											transcriptional regulator, MerR family
MerR		Sputcn32_0230	Sputw3181_1170																	putative transcriptional regulator, MerR family
MerR			Sputw3181_1112*	Shewana3_4158																putative transcriptional regulator, MerR family
MerR				Shewana3_0838	Shewmr4_3103	Shewmr7_0869														transcriptional regulator
MerR				Shewana3_0086	Shewmr4_0085	Shewmr7_0082														transcriptional regulator, MerR family
MerR										Sama_0077	Shew_0250	Spea_0938	shal_0988	swp_0138	Ssed_1437	Swoo_0767				putative transcriptional regulator, MerR family
MerR				Shewana3_1805									shal_1977							transcriptional regulator, MerR family
MerR														swp_0090						transcriptional regulator, MerR family
MerR															Ssed_2794					transcriptional regulator, MerR family
MerR										Sama_2733										transcriptional regulator, MerR family
MerR									Sfri_2819											transcriptional regulator, MerR family
MerR									Sfri_3461											transcriptional regulator, MerR family
MerR								Sden_1798												transcriptional regulator, MerR family
MerR								Sden_2173												transcriptional regulator, MerR family
MerR							Sbal_1940													transcriptional regulator, MerR family
MetJ	SO4057	Sputcn32_0615	Sputw3181_3555	Shewana3_3615	Shewmr4_3440	Shewmr7_0511	Sbal_3777	Sden_0614	Sfri_3552	Sama_3172	Shew_0519	Spea_0559	shal_0621	swp_4558	Ssed_4042	Swoo_0621	+	MetJ	Methionine biosynthesis	met repressor, MetJ
ModE	SO3862			Shewana3_0744	Shewmr4_3194	Shewmr7_0770	Sbal_3537										+	ModE	Molybdate and molybdenium cofactor metabolism	molybdenum transport regulatory protein, ModE
NrdR	SO3470	Sputcn32_2779	Sputw3181_1233	Shewana3_1095	Shewmr4_1095	Shewmr7_1161	Sbal_3161	Sden_1143	Sfri_1034	Sama_1015	Shew_1186	Spea_1161	shal_1204	swp_1338	Ssed_1272	Swoo_1381	+	NrdR	Deoxyribonucleotide biosynthesis	ribonucleotide reductase transcriptional regulator, NrdR
NrtR	SO1979	Sputcn32_2328	Sputw3181_1680															NrtR	Nicotinamide utilization	transcriptionar regulator for NAD metabolism, NrtR
OmpR	SO1558	Sputcn32_1296	Sputw3181_2807	Shewana3_2879	Shewmr4_2709	Shewmr7_2777	Sbal_1378	Sden_2689	Sfri_2768	Sama_1074	Shew_2749	Spea_2969	shal_3059	swp_1264	Ssed_3303	Swoo_3452	+	PhoB	Phosphate metabolism	two component transcriptional regulator for the phosphate regulon, PhoB
OmpR	SO4477	Sputcn32_0367	Sputw3181_0217	Shewana3_0253	Shewmr4_0252	Shewmr7_3769	Sbal_0261	Sden_3461	Sfri_0311	Sama_3432	Shew_3570	Spea_3933	shal_0338	swp_0243	Ssed_0279	Swoo_0281	+	CpxR	Global regulon	two component transcriptional regulator for periplasmic stress, CpxR
OmpR	SO2426	Sputcn32_1941	Sputw3181_2064	Shewana3_1959	Shewmr4_1904	Shewmr7_2074	Sbal_2050	Sden_1906	Sfri_2150	Sama_1718	Shew_1936	Spea_2236	shal_2220	swp_2595	Ssed_2316	Swoo_2294				two component transcriptional regulator, Winged helix family
OmpR	SO4428	Sputcn32_0397	Sputw3181_0251	Shewana3_0282	Shewmr4_0281	Shewmr7_3740	Sbal_0293	Sden_0109	Sfri_0090	Sama_3534	Shew_0097	Spea_4110	shal_0132	swp_4998	Ssed_4392	Swoo_4783				two component transcriptional regulator, Winged helix family
OmpR	SO3988	Sputcn32_0678	Sputw3181_3493	Shewana3_0650	Shewmr4_0651	Shewmr7_3371	Sbal_0786	Sden_2984	Sfri_0533	Sama_0601	Shew_0777	Spea_0733	shal_0786	swp_4347	Ssed_0815	Swoo_3762	+	ArcA	Anaerobic respiration	two component transcriptional regulator for aerobic respiration, ArcA
OmpR	SO1228			Shewana3_1051	Shewmr4_1047	Shewmr7_1112	Sbal_3217		Sfri_1990	Sama_0983	Shew_2803	Spea_3347	shal_3419	swp_1068	Ssed_3367	Swoo_3534	+	TorR	Trimethylamine oxide utilization	two component transcriptional regulator for trimethylamine oxide utilization, TorR
OmpR	SO0059	Sputcn32_0048	Sputw3181_4030	Shewana3_0059	Shewmr4_0053	Shewmr7_0051	Sbal_4303										+	KdpE	potassium uptake	two component response regulator for KtrAB potassium uptake, KtrE
OmpR	SO0490	Sputcn32_3356	Sputw3181_0585	Shewana3_0499	Shewmr4_0498	Shewmr7_3532					Shew_0358	Spea_0489 Spea_0513	shal_0561 shal_0577		Ssed_0492 Ssed_0503	Swoo_4446 Swoo_4467				transmembrane transcriptional regulator
OmpR	SO0622	Sputcn32_0650	Sputw3181_3524	Shewana3_0615	Shewmr4_0616	Shewmr7_3414	Sbal_0576		Sfri_3294	Sama_3006	Shew_0583	Spea_3511	shal_3605	swp_0753	Ssed_3875	Swoo_0660				two component transcriptional regulator, Winged helix family
OmpR	SO0936			Shewana3_3347	Shewmr4_0779	Shewmr7_3244														transmembrane transcriptional regulator
OmpR	SO0940	Sputcn32_0880	Sputw3181_3293	Shewana3_3343	Shewmr4_0783	Shewmr7_3240	Sbal_0833		Sfri_3632	Sama_2749	Shew_0760	Spea_3438	shal_3519		Ssed_0883	Swoo_0885				transmembrane transcriptional regulator
OmpR	SO1311			Shewana3_3061	Shewmr4_2883	Shewmr7_2965				Sama_0847		Spea_0992	shal_1042	swp_3840	Ssed_1101	Swoo_1209				transmembrane transcriptional regulator
OmpR	SO1699	Sputcn32_1415	Sputw3181_2683	Shewana3_2755	Shewmr4_2580	Shewmr7_2647	Sbal_1517	Sden_0944	Sfri_0799	Sama_0430										transmembrane transcriptional regulator
OmpR	SO1712																			transcriptional regulator
OmpR	SO1946	Sputcn32_2255	Sputw3181_1753	Shewana3_1724	Shewmr4_1580	Shewmr7_1655	Sbal_2501		Sfri_2486	Sama_1542	Shew_2348	Spea_1746	shal_2531	swp_2249	Ssed_1791	Swoo_2804	+	PhoP	Phosphate metabolism	two component transcriptional regulator, Winged helix family
OmpR	SO2104	Sputcn32_2083	Sputw3181_1929	Shewana3_1885	Shewmr4_1827	Shewmr7_2150	Sbal_1894		Sfri_1128									YgiX	hypothetical	AI-3 induced response regulator, QseB
OmpR	SO2193	Sputcn32_1738	Sputw3181_2287	Shewana3_2412	Shewmr4_2202	Shewmr7_2279	Sbal_1840		Sfri_1623	Sama_2005	Shew_1791	Spea_2518	shal_1734	swp_3094	Ssed_2494	Swoo_2122				two component transcriptional regulator, Winged helix family
OmpR	SO3594	Sputcn32_1010	Sputw3181_3155	Shewana3_3184	Shewmr4_3006	Shewmr7_3087	Sbal_1002			Sama_2800	Shew_0896	Spea_0878	shal_0931	swp_0881	Ssed_0981	Swoo_1030	+	RstA	curli synthesis	two component transcriptional regulator, RstA
OmpR	SO4388																			two component transcriptional regulator
OmpR	SO4487	Sputcn32_0357	Sputw3181_0207	Shewana3_0241	Shewmr4_0240	Shewmr7_3781	Sbal_0239													two component transcriptional regulator, Winged helix family
OmpR	SO4623	Sputcn32_3798	Sputw3181_0115	Shewana3_4007								Spea_3577	shal_2850		Ssed_0691					two component transcriptional regulator, Winged helix family
OmpR	SO4633	Sputcn32_3846	Sputw3181_0107	Shewana3_4017	Shewmr4_3811	Shewmr7_3902		Sden_3538	Sfri_0218	Sama_3510	Shew_3637	Spea_4017	shal_0240	swp_4862	Ssed_0168	Swoo_0150	+	OmpR	outer membrane protein synthesis	two component transcriptional regulator for porins, OmpR
OmpR	SO4637											Spea_0335	shal_3955			Swoo_3011				two component transcriptional regulator, Winged helix family
OmpR	SO4647	Sputcn32_3852	Sputw3181_0101	Shewana3_4025	Shewmr4_3817	Shewmr7_3908		Sden_1264	Sfri_1132	Sama_3303	Shew_2695	Spea_2935	shal_3025	swp_3572	Ssed_3246	Swoo_3380				two component transcriptional regulator, Winged helix family
OmpR		Sputcn32_0258		Shewana3_4296							Shew_3258							YlcA	hypothetical	two component heavy metal response transcriptional regulator, winged helix family
OmpR		Sputcn32_0844	Sputw3181_3330				Sbal_0749	Sden_0557	Sfri_3062					swp_0386		Swoo_3978				two component transcriptional regulator, winged helix famil
OmpR		Sputcn32_3077	Sputw3181_0868																	two component transcriptional regulator, winged helix family
OmpR		Sputcn32_3972	Sputw3181_4069																	two component transcriptional regulator, winged helix family
OmpR								Sden_0800	Sfri_0238											response regulator receiver
OmpR					Shewmr4_3278	Shewmr7_0669			Sfri_0485		Shew_3419			swp_4732		Swoo_0289				two component transcriptional regulator, winged helix family
OmpR								Sden_0234	Sfri_1573	Sama_1104					Ssed_2590	Swoo_3962	+	BaeR	stress response	response regulator receiver protein
OmpR				Shewana3_3334	Shewmr4_0792	Shewmr7_3231		Sden_3723	Sfri_2505	Sama_3111										response regulator receiver modulated metal dependent phosphohydrolase
OmpR				Shewana3_3460	Shewmr4_3284	Shewmr7_0663			Sfri_3169	Sama_0523										sensory box sensor histidine kinase/response regulator
OmpR				Shewana3_3459	Shewmr4_3283	Shewmr7_0664			Sfri_3170	Sama_0522										response regulator receiver protein
OmpR				Shewana3_4063	Shewmr4_3855	Shewmr7_3948	Sbal_0102		Sfri_3890	Sama_2495	Shew_3763									response regulator receiver protein
OmpR				Shewana3_0526	Shewmr4_0527	Shewmr7_3505				Sama_1418	Shew_1645	Spea_1776	shal_2500							response regulator receiver protein
OmpR				Shewana3_3307	Shewmr4_0819	Shewmr7_3204				Sama_0632	Shew_0804									response regulator receiver protein
OmpR					Shewmr4_2685	Shewmr7_2753				Sama_3243										response regulator receiver protein
OmpR					Shewmr4_3095	Shewmr7_0877	Sbal_3431													response regulator receiver and unknown domain protein
OmpR				Shewana3_1152	Shewmr4_1151	Shewmr7_1222	Sbal_1241	Sden_3055												two component transcriptional regulator, LuxR family
OmpR										Sama_0909	Shew_1085				Ssed_1181	Swoo_1276				response regulator receiver protein
OmpR										Sama_3594					Ssed_1383	Swoo_1514				response regulator receiver protein
OmpR				Shewana3_2200			Sbal_2129									Swoo_2332				response regulator receiver protein
OmpR										Sama_3396	Shew_2713					Swoo_3428				response regulator receiver protein
OmpR												Spea_2809	Shal_2912							two component transcriptional regulator, winged helix family
OmpR							Sbal_3875													response regulator receiver protein
OmpR											Shew_3317	Spea_3630		swp_0659	Ssed_0712	Swoo_4252				two component transcriptional regulator, winged helix family
OmpR														swp_3075						response regulator receiver protein
OmpR														swp_3181						response regulator receiver protein
OmpR														swp_4001						response regulator receiver protein
OmpR								Sden_2343			Shew_0905				Ssed_0985	Swoo_1038				response regulator receiver
OmpR																Swoo_3051				response regulator receiver protein
OmpR																Swoo_3920				response regulator receiver protein
OmpR											Shew_0081				Ssed_4408					two component transcriptional regulator, winged helix family
OmpR									Sfri_3676						Ssed_1974					two component transcriptional regulator, winged helix family
OmpR															Ssed_4069					two component transcriptional regulator, winged helix family
OmpR											Shew_2206									two component transcriptional regulator, winged helix family
OmpR										Sama_0146										two component transcriptional regulator, winged helix family
OmpR										Sama_0154										two component transcriptional regulator, winged helix family
OmpR										Sama_0437										two component transcriptional regulator, winged helix family
OmpR										Sama_2699										two component transcriptional regulator, winged helix family
OmpR									Sfri_3901											two component transcriptional regulator, winged helix family
OmpR								Sden_0563												two component transcriptional regulator, winged helix family
PadR	SO0734	Sputcn32_0690	Sputw3181_3480				Sbal_3696											SO0734	hypothetical	transcriptional regulator, PadR-like family
RpiR	SO2490	Sputcn32_1865	Sputw3181_2143	Shewana3_2152	Shewmr4_2047	Shewmr7_1928	Sbal_2242	Sden_2080	Sfri_1891	Sama_1813	Shew_2049	Spea_2336	shal_1948	swp_2389	Ssed_2069	Swoo_2540	+	HexR	Central carbohydrate metabolism	transcriptional regulator, HexR
Rrf2	SO0045	Sputcn32_0036	Sputw3181_4042	Shewana3_0047	Shewmr4_0041	Shewmr7_0039	Sbal_4336	Sden_3702	Sfri_4024	Sama_0056	Shew_3810	Spea_4221	shal_0039	swp_0072	Ssed_4474	Swoo_4881	+	NsrR	Nitrosative stress	nitrite-sensitive transcriptional repressor, NsrR
Rrf2	SO2263	Sputcn32_2150	Sputw3181_1861	Shewana3_2281	Shewmr4_1738	Shewmr7_1818	Sbal_2398	Sden_1457	Sfri_2425	Sama_1292	Shew_2318	Spea_1487	shal_1571	swp_1693	Ssed_2872	Swoo_1775	+	IscR	Fe-S cluster assembly	transcriptional repressor of iron-sulfur cluster assembly genes, IscR
SdaR	SO1774	Sputcn32_1473	Sputw3181_2628	Shewana3_2682	Shewmr4_2516	Shewmr7_2584	Sbal_1571.1*		Sfri_2640		Shew_2528	Spea_2703	shal_2789	swp_3289	Ssed_1518	Swoo_3130	+	SdaR	Glycerate utilization	sugar diacid utilization regulator, SdaR
TetR	SO2493	Sputcn32_1862	Sputw3181_2147	Shewana3_2155	Shewmr4_2050	Shewmr7_1925	Sbal_2245	Sden_2116	Sfri_1888	Sama_1816	Shew_2052	Spea_2339	shal_1945	swp_2385	Ssed_2066	Swoo_2543		PsrA	Fatty acid degradation	fatty acid degradation transcriptional regulator, PsrA
TetR	SO0198	Sputcn32_3541	Sputw3181_3678	Shewana3_0178	Shewmr4_0177	Shewmr7_0172	Sbal_4180	Sden_0230	Sfri_0124	Sama_0192	Shew_0137	Spea_0163	shal_4155	swp_0205	Ssed_4339	Swoo_4711	+	FabR	Fatty acid biosynthesis	fatty acid metabolism regulator, FabR
TetR	SO0193	Sputcn32_3546	Sputw3181_3683	Shewana3_0172	Shewmr4_0172	Shewmr7_0167	Sbal_4185		Sfri_0121	Sama_0186	Shew_0132							SO0193	Phospholipid synthesis	transcriptional regulator, TetR family
TetR	SO1393			Shewana3_2980	Shewmr4_2801	Shewmr7_2884					Shew_1679							SO1393	hypothetical	transcriptional regulator, TetR family
TetR	SO1415				Shewmr4_0298						Shew_0277	Spea_0326	Shal_3965		Ssed_4183			SO1415	flavocytochrome c	transcriptional regulator, TetR family
TetR	SO3627													swp_0334*	Ssed_4177			SO3627	flavocytochrome c	transcriptional regulator, TetR family
TetR	SO1578			Shewana3_2864	Shewmr4_2694	Shewmr7_2762	Sbal_1395			Sama_1089	Shew_2729					Swoo_3433		SO1578	Glutathione detoxification	transcriptional regulator, TetR family
TetR	SO1703	Sputcn32_1419	Sputw3181_2681	Shewana3_2751	Shewmr4_2576	Shewmr7_2643	Sbal_1521	Sden_2204		Sama_3590	Shew_3567	Spea_1561			Ssed_2917			SO1703	hypothetical multidrug efflux	transcriptional regulator, TetR family
TetR	SO3277	Sputcn32_2634	Sputw3181_1373	Shewana3_1297	Shewmr4_1247	Shewmr7_1317	Sbal_2972	Sden_1279	Sfri_1149	Sama_2341	Shew_1313	Spea_1326	shal_1389	swp_1476	Ssed_3111	Swoo_1571		SO3277	hypothetical multidrug efflux	transcriptional regulator, TetR family
TetR	SO3393	Sputcn32_2721	Sputw3181_1291	Shewana3_1158	Shewmr4_1157	Shewmr7_1228	Sbal_1248	Sden_1229	Sfri_1088	Sama_2408	Shew_3099			swp_0976	Ssed_3643	Swoo_4056		SO3393	hypothetical xenobiotic reductase	transcriptional regulator, TetR family
TetR	SO3494	Sputcn32_2793	Sputw3181_1219	Shewana3_1076	Shewmr4_1072	Shewmr7_1144	Sbal_3183	Sden_3078	Sfri_3984									SO3494	hypothetical multidrug efflux	transcriptional regulator, TetR family
TetR	SO4326			Shewana3_0373						Sama_3267		Spea_0359	shal_3931	swp_0380	Ssed_4148	Swoo_0467		SO4326	hypothetical multidrug efflux	transcriptional regulator, TetR family
TetR	SO4468	Sputcn32_0378	Sputw3181_0228	Shewana3_0262	Shewmr4_0261	Shewmr7_3760	Sbal_0272	Sden_1388		Sama_0476				swp_0257	Ssed_0287			SO4468	hypothetical	transcriptional regulator, TetR family
TetR	SO3684	Sputcn32_2983	Sputw3181_0964	Shewana3_3252	Shewmr4_0871	Shewmr7_3151	Sbal_3333	Sden_0974	Sfri_0936	Sama_2856	Shew_3104	Spea_3358	shal_3430	swp_1051	Ssed_3717	Swoo_4065		CalR	Utilization of aromatic compounds	transcriptional regulator, TetR family
TetR							Sbal_1323	Sden_0713	Sfri_1948			Spea_1009	Shal_1059	swp_3809	Ssed_1121	Swoo_1198	+	BetI	Osmotic protection	transcriptional regulator of osmotic protection, TetR family
TetR	SO4251	Sputcn32_0459	Sputw3181_0335	Shewana3_3773	Shewmr4_3600	Shewmr7_0356	Sbal_0374	Sden_0323	Sfri_3831	Sama_0324	Shew_3484	Spea_3840	shal_0426	swp_2200	Ssed_0382	Swoo_4564	+	SlmA	Global regulon	transcriptional regulator, TetR family
TetR	SO4675	Sputcn32_3900	Sputw3181_0051	Shewana3_4103	Shewmr4_3899	Shewmr7_3991	Sbal_0059	Sden_3614	Sfri_3937	Sama_0099	Shew_3708	Spea_0108	shal_4214	swp_5064	Ssed_0102	Swoo_0066				transcriptional regulator, TetR family
TetR		Sputcn32_3531			Shewmr4_2148	Shewmr7_2225	Sbal_0259		Sfri_3891			Spea_3935	shal_0336	swp_0227	Ssed_0277	Swoo_0279				putative transcriptional regulator, TetR family
TetR	SO3743	Sputcn32_3067	Sputw3181_0878	Shewana3_0851	Shewmr4_3084	Shewmr7_0888	Sbal_3421		Sfri_3198	Sama_0733		Spea_0648	shal_3548	swp_0842	Ssed_3810	Swoo_0771				transcriptional regulator, SwrT
TetR				Shewana3_0292	Shewmr4_0292	Shewmr7_3727			Sfri_3865	Sama_0792	Shew_0299		shal_1973	swp_0368		Swoo_0450				putative transcriptional regulator, TetR family
TetR			Sputw3181_2030																	transcriptional regulator, TetR family
TetR		Sputcn32_3687	Sputw3181_3829																	transcriptional regulator
TetR											Shew_0775	Spea_3334	shal_3406							transcriptional regulator, TetR family
TetR												Spea_4025	shal_0233							transcriptional regulator, TetR family
TetR										Sama_1507	Shew_2383	Spea_1681	Shal_2582	swp_1960	Ssed_1720	Swoo_2858	+	b0846	hypothetical	transcriptional regulator, TetR family
TetR														swp_4152						transcriptional regulator, TetR family
TetR														swp_0984						transcriptional regulator, TetR family
TetR														swp_3558						transcriptional regulator, TetR family
TetR														swp_4152						transcriptional regulator, TetR family
TetR												Spea_1823	Shal_2466		Ssed_2756	Swoo_1882				transcriptional regulator, TetR family
TetR										Sama_1507	Shew_2383	Spea_1681	Shal_2582	swp_1960	Ssed_1720	Swoo_2858				transcriptional regulator, TetR family
TetR												Spea_1561	Shal_1627	swp_1782						transcriptional regulator, TetR family
TetR																Swoo_2397				transcriptional regulator, TetR family
TetR																Swoo_3845				transcriptional regulator, TetR family
TetR												Spea_3866			Ssed_0354					transcriptional regulator, TetR family
TetR															Ssed_0233					transcriptional regulator, TetR family
TetR															Ssed_2249					transcriptional regulator, TetR family
TetR															Ssed_4123					transcriptional regulator, TetR family
TetR													Shal_1213							transcriptional regulator, TetR family
TetR													Shal_2834							transcriptional regulator, TetR family
TetR											Shew_1544									transcriptional regulator, TetR family
TetR											Shew_2865									transcriptional regulator, TetR family
TetR									Sfri_0226											transcriptional regulator, TetR family
TetR									Sfri_0765											transcriptional regulator, TetR family
TetR									Sfri_1841											transcriptional regulator, TetR family
TetR									Sfri_2816											transcriptional regulator, TetR family
TetR									Sfri_3441											transcriptional regulator, TetR family
TetR									Sfri_3480											transcriptional regulator, TetR family
TetR									Sfri_3993											transcriptional regulator, TetR family
TetR								Sden_0550												transcriptional regulator, TetR family
TetR								Sden_1512												transcriptional regulator, TetR family
TetR								Sden_1585												transcriptional regulator, TetR family
TetR								Sden_2397												transcriptional regulator, TetR family
TetR							Sbal_0620													transcriptional regulator, TetR family
TetR				Shewana3_0685																transcriptional regulator, TetR family
TetR				Shewana3_3850																transcriptional regulator, TetR family
TetR			Sputw3181_2041																	transcriptional regulator, TetR family
TrpR	SO3419	Sputcn32_2737	Sputw3181_1275	Shewana3_1136	Shewmr4_1135	Shewmr7_1206	Sbal_1224	Sden_2743	Sfri_2909	Sama_0902	Shew_1076	Spea_1063	shal_1111	swp_3754	Ssed_1172	Swoo_1267	+	TrpR	Aromatic amino acid biosynthesis	trp operon repressor, TrpR
XRE	SO4705	Sputcn32_3866	Sputw3181_0087	Shewana3_4059	Shewmr4_3851	Shewmr7_3944	Sbal_0106	Sden_0218	Sfri_3903	Sama_0680	Shew_2560	Spea_2004	shal_2297	swp_2678	Ssed_1608	Swoo_3044		SO4705	hypothetical	transcriptional regulator
XRE	SO1265	Sputcn32_1091	Sputw3181_3073	Shewana3_3100	Shewmr4_2921	Shewmr7_3003	Sbal_1104		Sfri_3013	Sama_2646	Shew_0970	Spea_0943	shal_0993	swp_4161	Ssed_1058	Swoo_1128	+	PuuR	putrescine degradation	putrescine degradation gene regulator, PuuR
XRE	SO0641		Sputw3181_2930																	prophage MuSo1 transcriptional regulator, Cro/CI family, C_1
XRE	SO0705				Shewmr4_3396	Shewmr7_0557		Sden_0427			Shew_0478		shal_0420		Ssed_0376	Swoo_4570				transcriptional regulator, XRE family
XRE	SO1469																			transcriptional regulator, Cro/CI family
XRE	SO2652																			prophage MuSo2 transcriptional regulator, Cro/CI family, C_2
XRE	SO2989		Sputw3181_2506																	prophage LambdaSo early gene repressor, Cro
XRE	SO2990																			prophage LambdaSo lytic gene repressor, CI
XRE	SO3169																			transcriptional regulator, cI/Cro family
XRE	SO3867	Sputcn32_3837					Sbal_3542		Sfri_3420			Spea_1891 Spea_3457	shal_0519			Swoo_4018				transcriptional regulator, Cro/CI family
XRE		Sputcn32_0424	Sputw3181_0278	Shewana3_0319	Shewmr4_0324	Shewmr7_3700	Sbal_0323										+	YdcN	hypothetical	transcriptional regulator, XRE family
XRE			Sputw3181_2911			Shewmr7_0700	Sbal_1269						shal_1306							bacteriophage CI repressor
XRE				Shewana3_2202			Sbal_2126								Ssed_0709					putative transcriptional regulator, XRE family
XRE				Shewana3_0484				Sden_1687							Ssed_0478	Swoo_4481				transcriptional regulator, XRE family
XRE				Shewana3_4237																transcriptional regulator, XRE family
XRE				Shewana3_4246			Sbal_1582													transcriptional regulator, XRE family
XRE		Sputcn32_2915	Sputw3181_0310																	transcriptional regulator, cI/Cro family
XRE									Sfri_3410		Shew_3627	Spea_0138	Shal_4180	swp_0180	Ssed_4364	Swoo_4745				transcriptional regulator, XRE family
XRE							Sbal_3616	Sden_3268	Sfri_1648											transciptional regulator
XRE							Sbal_3609	Sden_3260												transciptional regulator
XRE		Sputcn32_2906	Sputw3181_0313														+	YgjM	hypothetical	HTH domain DNA binding protein
XRE							Sbal_0367	Sden_0306				Spea_3847				Swoo_0496				transcriptional regulator
XRE												Spea_3919	Shal_0350	swp_0264						transcriptional regulator, XRE family
XRE														swp_0179	Ssed_3859	Swoo_0683				hypothetical protein
XRE															Ssed_0632	Swoo_4320				DNA-binding protein
XRE														swp_2185		Swoo_4574				transcriptional regulator, XRE family
XRE																Swoo_1922				transcriptional regulator, XRE family
XRE																Swoo_3592				transcriptional regulator, XRE family
XRE																Swoo_4720				transcriptional regulator, XRE family
XRE															Ssed_2463					transcriptional regulator, XRE family
XRE		Sputcn32_3837							Sfri_3420			Spea_3457				Swoo_4018				transcriptional regulator, Cro/CI family
XRE												Spea_1279								transcriptional regulator, XRE family
XRE												Spea_1859								transcriptional regulator, XRE family
XRE		Sputcn32_3624	Sputw3181_3764	Shewana3_3803		Shewmr7_0337					Shew_3490									transcriptional regulator, XRE family
XRE											Shew_1014									transcriptional regulator, XRE family
XRE											Shew_1266									transcriptional regulator, XRE family
XRE											Shew_3823									transcriptional regulator, XRE family
XRE							Sbal_3609	Sden_3260	Sfri_1656											transcriptional regulator, XRE family
XRE									Sfri_3656											transcriptional regulator, XRE family
XRE									Sfri_3870											transcriptional regulator, XRE family
XRE							Sbal_1261													transcriptional regulator, XRE family
XRE							Sbal_4355													transcriptional regulator, XRE family
XRE					Shewmr4_3201															transcriptional regulator, XRE family
XRE				Shewana3_3859										swp_1006						transcriptional regulator, XRE family
XRE				Shewana3_1258																transcriptional regulator, XRE family
XRE				Shewana3_1269																transcriptional regulator, XRE family
	* Orthologous raws of TFs are sorted by protein families
	^ Genbank locus tags are used as gene IDs
	# 82 Shewanella regulons that have been reconstructed in in this work are underlined
