# Supplementary material for: Comparative genomic reconstruction of transcriptional networks controlling central metabolism in the Shewanella genus
Source: BMC Genomics. 2011 Jun 15;12(Suppl 1):S3. doi: 10.1186/1471-2164-12-S1-S3 (PMC3223726; doi:10.1186/1471-2164-12-S1-S3)
Supplement: Additional file 2 — Rodionov_AF2.xls - Transcription factors universally conserved in Shewanella spp. [file 1471-2164-12-S1-S3-S2.xls]

## Sheet: Universal TFs
Additional file 2. Transcription factors universally conserved in Shewanella spp.
TF Family	TF Name #	S.oneidensis gene ID	Regulon function	Ortholog in E.coli
AraC	SO3127	SO3127	hypothetical	no
ArgR	ArgR	SO0769	Arginine biosynthesis	yes
ArsR	HlyU	SO3538	hypothetical	yes
ArsR	SO0026	SO0026	hypothetical	no
AsnC	Lrp	SO2305	Global regulon	yes
AsnC	AsnC	SO3799	Asparagine synthetase	yes
BirA	BirA	SO0214	Biotin biosynthesis	yes
CRP	Crp	SO0624	Global regulon	yes
CRP	Fnr	SO2356	Global regulon	yes
DeoR	GlmR	SO4742	Lipopolysaccharide biosynthesis	no
Fis	Fis	SO0393	Global regulon	yes
Fis	PfaR	SO1603	Polysaturated fatty acid synthesis	no
Fis	TyrR	SO1669	Amino acid degradation	yes
Fis	PspF	SO1806	Phage shock	yes
Fis	FlrC	SO3230	Flagella synthesis	no
Fis	FlrA	SO3232	Flagella synthesis	no
Fis	SO3689	SO3689	hypothetical	no
Fis	SO4172	SO4172	hypothetical	no
Fis	NtrC	SO4472	Nitrogen assimilation	yes
Fur	Fur	SO1937	Iron homeostasis	yes
GntR	HutC	SO0096	Histidine utilization	no
GntR	PrpR	SO0346	Methycitrate utilization	no
GntR	PdhR	SO0423	Pyruvate metabolism	yes
GntR	HypR	SO2852	Proline and 4-hydrohyproline utilization	no
GntR	FadR	SO2885	Fatty acid degradation	yes
LexA	LexA	SO4603	DNA damage stress	yes
LuxR	UvrY	SO1860	Carbon metabolism	yes
LuxR	SO2725	SO2725	hypothetical	no
LysR	SO0839	SO0839	hypothetical	no
LysR	SO3363	SO3363	hypothetical	no
LysR	SO4556	SO4556	hypothetical	no
LysR	SO1328	SO1328	hypothetical	no
LysR	YdhB	SO2374	hypothetical	yes
LysR	CysB	SO2649	Cysteine metabolism	yes
LysR	HmgR	SO1965	Tyrosine degradation	no
LysR	IlvY	SO4350	Isoleucine-valine biosynthesis	yes
LysR	MetR	SO0817	Methionine biosynthesis	yes
LysR	GcvA	SO1533	Glycine metabolism	yes
LysR	NhaR	SO1338	Osmotic stress protection	yes
LysR	SO0402	SO0402	Alcohol dehydrogenase?	no
LytTR	SO0570	SO0570	hypothetical	no
MarR	SO2640	SO2640	hypothetical	no
MarR	SO0916	SO0916	hypothetical	no
MerR	LiuR	SO1898	Branch chain amino acid utilization	no
MerR	ZntR	SO0443	Zinc and cadmium efflux	yes
MetJ	MetJ	SO4057	Methionine biosynthesis	yes
NrdR	NrdR	SO3470	Deoxyribonucleotide biosynthesis	yes
OmpR	PhoB	SO1558	Phosphate metabolism	yes
OmpR	CpxR	SO4477	Global regulon	yes
OmpR	SO2426	SO2426	hypothetical	no
OmpR	SO4428	SO4428	hypothetical	no
OmpR	ArcA	SO3988	Anaerobic respiration	yes
RpiR	HexR	SO2490	Central carbohydrate metabolism	yes
Rrf2	NsrR	SO0045	Nitrosative stress	yes
Rrf2	IscR	SO2263	Fe-S cluster assembly	yes
TetR	PsrA	SO2493	Fatty acid degradation	no
TetR	FabR	SO0198	Fatty acid biosynthesis	yes
TetR	SO3277	SO3277	hypothetical multidrug efflux	no
TetR	CalR	SO3684	Utilization of aromatic compounds	no
TetR	SlmA	SO4251	Global regulon	yes
TetR	SO4675	SO4675	hypothetical	no
TrpR	TrpR	SO3419	Aromatic amino acid biosynthesis	yes
XRE	SO4705	SO4705	hypothetical	no
# 32 Shewanella regulons that have been reconstructed in in this work are underlined
