# Supplementary material for: Comparative genomic reconstruction of transcriptional networks controlling central metabolism in the Shewanella genus
Source: BMC Genomics. 2011 Jun 15;12(Suppl 1):S3. doi: 10.1186/1471-2164-12-S1-S3 (PMC3223726; doi:10.1186/1471-2164-12-S1-S3)
Supplement: Additional file 3 — Rodionov_AF3.xls - Functional classifiaction of 73 transcription factors conserved between E. coli and 16 Shewanella strains. [file 1471-2164-12-S1-S3-S3.xls]

## Sheet: Conserved regulons
Additional file 3. Functional classifiaction of 73 transcription factors conserved between E.coli and 16 Shewanella strains.
Number of Shewanella genomes	Number of conserved TFs	TF regulons #	Functional classification of TF regulons
1	5	ExuR, NanR, DgoR, GalR, GntR	hexuronate, silaic acid, galactonate, galactose, gluconate utilization
2	5	RbsR, PrpR2, DsdC, YidZ, YgjM	ribose and methylcitrate utilization
3	1	NikR	nickel homeostasis
4	2	AgaR, XapR	N-acetylgalactosamine and xanthosine utilization
5	7	NarL, ModE, BaeR, SoxR, YbcM, YafC, YhjC	nitrate respiration, molybdate metabolism, stress responses
6	3	YeaM, b1439, YdcN	hypothetical
7	2	KdpE, b0846	potassium uptake
8	1	BetI	glycine betaine synthesis for osmotic stress protection
9	0	-	-
10	1	SlyA	hemolysin
11	0	-	-
12	1	HdfR	flagellar synthesis
13	3	ArsR, NorR, TorR	arsenate resistance, nitric oxide protection, TMAO respiration
14	4	CueR, RstA, SdaR, YehT	metal resistance, curli synthesis, glycerate utilization
15	4	NarP, PhoP, OmpR, PuuR	nitrite respiration, phosphate metabolism, outer membrane protein synthesis, putrescine degradation
16	34	ArcA, ArgR, AsnC, BirA, Crp, CpxR, CysB, FabR, FadR, Fis, Fnr, Fur, GcvA, HexR, HlyU, IlvY, IscR, LexA, Lrp, MetJ, MetR, NhaR, NrdR, NsrR, NtrC, PdhR, PhoB, PspF, TrpR, TyrR, SlmA, UvrY, YdhB, ZntR	Anaerobic respiration, arginine, asparagine, cysteine, glycine, isoleucine, methionine, tryptophan, tyrosine/phenylalanine metabolism, biotin biosynethsis, DNA synthesis, fatty acid biosynthesis and degradation, iron homeostasis, carbohydrate utilization, SOS response, Fe-S biogenesis, phosphate and nitrogen assimilation, pyruvate metabolism, osmotic and nitrosative stress protection, zinc stress…
# 39 Shewanella regulons that have been reconstructed in in this work are underlined
