# Supplementary material for: Comparative genomic reconstruction of transcriptional networks controlling central metabolism in the Shewanella genus
Source: BMC Genomics. 2011 Jun 15;12(Suppl 1):S3. doi: 10.1186/1471-2164-12-S1-S3 (PMC3223726; doi:10.1186/1471-2164-12-S1-S3)
Supplement: Additional file 4 — Rodionov_AF4.xls - Functional content and conservation of reconstructed TF and RNA regulons in Shewanella genomes. [file 1471-2164-12-S1-S3-S4.xls]

## Sheet: Regulon content
Additional file 4. Functional content and conservation of reconstructed TF and RNA regulons in Shewanella genomes.
Regulon name 1 / Target regulated operons	TF locus tag / Locus tag for a target operon	S.oneidensis MR-1	S. putrefaciens CN-32	S.putrefaciens W3-18-1	S. baltica OS155	Shewanella sp. MR-4	Shewanella sp. MR-7	Shewanella sp. ANA-3	S. denitrificans OS217	S. frigidimarina NCIMB 400	S.amazonensis SB2B	S. loihica PV-4	S. pealeana ATCC 700345	S.halifaxensis HAW-EB4	S. piezotolerans WP3	S. sediminis HAW-EB3	S.woodyi ATCCC 51908	Regulated Metabolic pathway or Biological process / Functional role of a target operon	Other regulators for a target operon:	Previously characterized in other g-proteobacteria orthologous regulon2	Previously characterized in S. oneidensis regulon2
Transcription factor operated regulons (82 regulons including 42 known and 40 predicted)
ArgR regulon	SO0769	+	+	+	+	+	+	+	+	+	+	+	+	+	+	+	+	Arginine biosynthesis		E.coli [A1]
argR	SO0769	+	+	+	+	+	+	+	+	+	+	+	+	+	+	+	+	arginine repressor		known
argA	SO4245	+	+	+	+	+	+	+	+	+	+	+	+	+	+	+	+	arginine biosynthesis		known
argBFGH	SO0276-79	+	+	+	+	+	+	+	+	+	+	+	+	+	+	+	+	arginine biosynthesis		known
argC	SO0275	+	+	+	+	+	+	+	+	-	+	+	+	+	+	+	+	arginine biosynthesis		known
argE	Sfri_0190	0	0	0	0	0	0	0	0	-	+	+	+	+	+	+	+	arginine biosynthesis		known
gltBD	SO1325-24	+	+	+	+	+	+	+	+	+	+	+	+	+	+	+	+	glutamate synthase	LiuR	known
argP	SO1245	+	+	+	+	+	+	+	+	+	+	+	+	+	+	+	+	predicted arginine transporter		no ortholog
artIQM	SO1044-42	+	+	+	+	+	+	+	0	0	0	+	+	+	0	+	0	arginine ABC transporter		known
SO3392	SO3392	+	+	+	+	+	+	+	+	+	+	+	0	0	+	+	+	oxidoreductase, FMN-binding		no ortholog
astCAD-SO0620	SO0617-20	+	+	+	+	+	+	+	+	+	+	+	+	+	+	+	+	arginine degradation	Crp	known
astB	SO2706	+	+	+	+	+	+	+	+	+	+	-	+	+	+	+	+	arginine degradation		known
mcp(Arg)	SO4466	+	+	+	+	+	+	+	0	0	0	0	0	0	0	0	0	methyl-accepting chemotaxis		no ortholog
omp(Arg)	SO2427	+	+	+	+	+	+	+	0	+	+	+	+	-	+	+	+	TonB-dependent outer membrane transporter for arginine		no ortholog
omp(Arg)2	SO2907	+	0	0	0	+	+	+	0	0	0	0	0	0	-	0	0	TonB-dependent outer membrane transporter paralog		no ortholog
ggt2	SO1952	+	+	+	+	+	+	+	-	-	-	-	-	-	-	-	-	gamma-glutamyltranspeptidase		-
aprE	SO3106	-	+	+	+	+	+	+	-	+	+	+	0	0	-	+	+	serine alkaline protease		no ortholog
aprE2	Shewmr4_2570	0	0	0	0	-	-	-	-	-	0	-	+	+	+	-	+	serine alkaline protease	TyrR	no ortholog
SO1915	SO1915	+	0	0	+	0	0	+	0	0	0	0	0	0	0	0	-	serine alkaline protease		no ortholog
SO2753	SO2753	+	+	+	+	+	+	+	0	0	-	-	+	-	-	-	-	prolyl oligopeptidase	GcvA, Crp	no ortholog
speF-potE-SO0312	SO0314-12	+	+	+	+	+	+	+	0	0	+	0	0	0	0	0	0	ornithine decarboxylase, putrescine-ornithine antiporter		-
potFGHI	SO1270-73	+	+	+	+	+	+	+	+	+	+	+	-	-	-	+	-	polyamine ABC transporter		-
oadGAB	Sbal_1024-26	0	+	+	+	-	+	-	0	+	+	+	+	+	+	+	+	oxaloacetate decarboxylase	PdhR	no ortholog
pbpG	SO0999	-	-	-	-	+	+	+	+	-	-	0	0	0	0	0	0	D-alanyl-D-alanine endopeptidase		-
recN	SO3462	+	+	+	+	+	+	+	+	+	+	+	-	-	-	+	-	recombination and repair protein	LexA	-
SO0762	SO0762	+	-	-	-	+	+	+	-	+	-	+	+	+	+	-	+	isochorismatase hydrolase		no ortholog
SO4732	SO4732	+	+	+	+	+	+	+	-	-	-	-	-	-	-	-	-	hypothetical protein		no ortholog
ilvGMDA	SO4347-44	+	+	+	+	+	+	+	+	+	+	+	+	+	+	-	+	branched chain amino acid biosynthesis	ILV attenuator	-
SO2306	SO2306	-	-	-	-	-	-	-	-	-	-	-	+	+	+	-	-	cell divisionFtsK/SpoIIIE protein		no ortholog
Swoo_0949	Swoo_0949	-	-	-	-	-	-	-	-	-	-	-	+	+	-	+	+	peptidase U32		no ortholog
hisGDCBHAFI	SO2074-67	-	-	-	-	-	-	-	-	+	+	-	-	-	+	-	+	histidine biosynthesis	HIS attenuator	-
SO1443	SO1443	+	0	0	0	0	+	+	0	0	0	0	0	0	0	0	0	hypothetical protein		-
LiuR regulon	SO1898	+	+	+	+	+	+	+	+	+	+	+	+	+	+	+	+	Branch chain amino acid utilization
liuRABCDEFG	SO1898-91	+	+	+	+	+	+	+	+	+	+	+	+	+	+	+	+	branch chain amino acid degradation	TyrR
bkdA1A2B	SO2339-41	+	+	+	+	+	+	+	+	+	+	+	+	+	+	+	+	branch chain amino acid degradation	TyrR
ldh	SO2638	+	+	+	+	+	+	+	+	+	+	+	+	+	+	+	+	leucine dehydrogenase	TyrR
ivdABCDEFG	SO1677-83	+	+	+	+	+	+	+	+	+	+	+	+	+	+	+	+	branch chain amino acid degradation	TyrR, Fnr
tyrR	SO1669	+	+	+	+	+	+	+	-	+	-	-	-	-	-	-	-	tyrosine repressor	TyrR
aceBA	SO1483-84	+	+	+	+	+	+	+	+	+	+	+	w	w	+	w	+	malate synthase A, isocitrate lyase	TyrR,PsrA,PdhR,HexR
thrABC	SO3415-13	+	+	+	+	+	+	+	+	+	+	-	+	+	+	+	+	threonine biosynthesis	THR attenuator
gltBD	SO1325-24	+	+	+	+	+	+	+	+	+	+	+	+	+	+	+	+	glutamate synthase	ArgR
etfBA	SO3145-44	+	+	+	+	+	+	+	+	+	+	+	+	+	+	+	+	electron transfer flavoprotein	PsrA
TyrR regulon	SO1669	+	+	+	+	+	+	+	+	+	+	+	+	+	+	+	+	Amino acid utilization		E.coli [A1]
tyrR	SO1669	+	+	+	+	+	+	+	+	+	+	+	+	+	+	+	+	tyrosine/phenylalanine regulator	LiuR	known
phhAB	SO1666-67	+	+	+	+	+	+	+	+	+	+	+	+	+	+	+	+	phenylalanine degradation	Crp	no ortholog
fahA-maiA	SO1670-71	+	+	+	+	+	+	+	+	+	+	+	+	+	+	+	+	tyrosine degradation	Crp	no ortholog
brnQ	SO0949	+	+	+	+	+	+	+	+	+	+	+	+	+	+	+	+	branched-chain amino acid transporter		-
bkdA1A2B	SO2339-41	+	+	+	+	+	+	+	+	+	+	+	+	+	+	+	+	branch chain amino acid degradation	LiuR	no ortholog
ldh	SO2638	+	+	+	+	+	+	+	+	+	+	+	+	+	+	+	+	leucine dehydrogenase	LiuR	no ortholog
liuRABCDEFG	SO1898-91	+	+	+	+	+	+	+	+	+	+	-	+	+	+	-	+	branch chain amino acid degradation	LiuR	no ortholog
ivdABCDEFG	SO1677-83	+	+	+	+	+	+	+	+	+	+	+	+	+	+	+	+	branch chain amino acid degradation	LiuR, Fnr	no ortholog
aceBA	SO1483-84	+	+	+	+	+	+	+	+	+	+	w	+	+	+	+	+	malate synthase A, isocitrate lyase	LiuR,PsrA,PdhR, HexR	-
putA	SO3774	+	+	+	+	+	+	+	-	-	+	-	-	-	-	w	-	proline dehydrogenase	HypR	-
tdo-kyn	SO4414-13	+	+	+	+	+	+	+	+	0	-	-	-	-	0	0	0	tryptophan 2,3-dioxygenase, kynureninase (tryptophane degradation)		no ortholog
aroA	SO2404	+	+	+	+	+	+	+	+	+	+	+	+	-	+	+	+	chorismate biosynthesis		-
emrD	SO2389	+	+	+	+	+	+	+	0	0	0	0	0	0	0	-	+	hypothetical drug efflux pump		-
prlC	SO4699	+	+	+	-	-	-	-	-	-	+	-	-	-	-	-	-	oligopeptidase A	Crp, Fnr	-
pepD	SO1115	-	-	-	-	-	-	-	-	-	+	+	+	+	+	-	+	dipeptidase		-
SO1117	SO1117	-	-	-	-	-	-	-	0	-	+	+	+	0	+	-	+	peptidase M17		no ortholog
aprE2	Shewmr4_2570	0	0	0	0	+	+	+	-	-	0	-	-	-	-	-	-	peptidase S8 and S53	ArgR	no ortholog
pep1	Sbal_3200	0	0	0	+	0	0	0	+	0	0	0	0	0	0	0	+	peptidase S8		no ortholog
pep2	Sama_1201	0	0	0	-	-	-	-	0	0	+	0	0	0	0	0	-	peptidase M4 thermolysin		no ortholog
pep3	SO3844	+	-	-	+	+	+	+	+	-	-	+	+	+	+	+	+	peptidase, M13 family		no ortholog
mdeA	SO1812	+	+	+	+	+	+	+	+	+	-	-	+	+	+	-	-	methionine gamma-lyase		no ortholog
argR	Sfri_0640	-	-	-	-	-	-	-	-	+	-	-	-	-	-	-	-	arginine repressor		-
aprE	Sfri_2692	-	-	-	-	w	w	w	w	+	-	-	0	0	w	-	-	serine alkaline protease		no ortholog
Sfri_3409-Sfri_3410	Sfri_3409-10	0	0	0	0	0	0	0	0	+	0	+	+	+	+	+	-	hypothetical proteins		no ortholog
Sden_1376	Sden_1376	0	0	0	0	0	0	0	+	0	+	+	0	0	0	+	0	pyruvate decarboxylase, putative	Fnr	no ortholog
omp1-pep4	Sama_2026	0	0	0	0	0	0	0	0	0	+	0	0	0	0	0	0	outer membrane transporter, prolyl oligopeptidase		no ortholog
omp2	Sfri_3096	0	0	0	-	0	0	0	+	+	-	-	0	0	0	0	w	TonB-dependent outer membrane receptor		no ortholog
PdhR regulon	SO0423	+	+	+	+	+	+	+	+	+	+	+	+	+	+	+	+	Pyruvate metabolism		E.coli [A1]
pdhR-aceEF-lpdA	SO0423-26	+	+	+	+	+	+	+	+	+	+	+	+	+	+	+	+	pyruvate dehydrogenase operon		known
pflBA	SO2912	+	+	+	+	+	+	+	+	+	+	+	+	+	+	+	+	pyruvate formate lyase		-
pflX	Sfri_2472	0	+	+	0	0	0	0	+	+	+	+	+	+	+	+	+	pyruvate formate lyase-related hypothetical transporter	PflR	no ortholog
aceBA	SO1483-84	+	+	+	+	+	+	+	+	+	+	+	-	-	-	+	+	malate synthase A, isocitrate lyase	TyrR,PsrA,LiuR, HexR	-
focA	SO2911	+	-	-	+	+	+	+	0	-	-	-	-	-	-	-	-	formate transporter	PflR	-
oadGAB	Sbal_1024	0	+	+	+	+	+	+	0	+	+	+	+	+	+	+	+	oxaloacetate decarboxylase (Na(+) pump)	ArgR	no ortholog
deaD	Swoo_0636	-	-	-	-	-	-	-	-	-	-	-	+	+	+	+	+	hypothetical DEAD family protein		-
lldP-dld	Sama_2439-40	-	-	-	-	-	-	-	0	-	+	+	-	-	-	-	0	L-lactate permease, L-lactate dehydrogenase		-
ppc	Sama_0254	-	-	-	-	-	-	-	-	-	+	-	-	-	-	-	-	phosphoenolpyruvate carboxylase		-
sdhCDAB/gltA	Sama_2804	-	-	-	-	-	-	-	-	-	+	-	-	-	-	-	-	succinate dehydrogenase		-
PflR* regulon	Sfri_2469	0	+	+	0	0	0	0	0	+	+	+	+	+	+	+	+	Formate metabolism
pflR	Sfri_2469	0	+	+	0	0	0	0	0	+	-	+	+	+	+	+	+	predicted formate regulator PflR, LysR family
focA	SO2911	-	+	+	-	-	-	-	0	+	+	+	+	+	+	+	+	formate transporter
pflX	Sfri_2472	0	+	+	0	0	0	0	-	+	+	+	+	+	+	+	+	pyruvate formate lyase-related hypothetical transporter	PdhR
pflBA	SO2912	-	-	-	-	-	-	-	-	-	-	-	+	-	+	+	+	pyruvate formate lyase	PdhR
HexR regulon	SO2490	+	+	+	+	+	+	+	+	+	+	+	+	+	+	+	+	Central glycolytic pathways		Pseudomonas [[A3]5]
hexR	SO2490	+	+	+	+	+	+	+	+	+	+	+	+	+	+	+	+	Hex repressor, RpiR family		-
zwf-pgl-edd-eda	SO2489-86	+	+	+	+	+	+	+	+	+	+	+	+	+	+	+	+	Entner-Doudoroff pathway		known
gapA2	SO2345	+	+	+	+	+	+	+	+	+	+	+	+	+	+	+		glyceraldehyde 3-phosphate dehydrogenase		known
gapA3	SO2347	+	+	+	+	+	+	+	+	+	+	+	+	+	+	+	+	glyceraldehyde 3-phosphate dehydrogenase		-
pykA	SO2491	+	+	+	+	+	+	+	+	+	+	+	+	+	+	+	+	pyruvate kinase	Fnr	-
ppsA	SO2644	+	+	+	+	+	+	+	+	+	+	+	+	+	+	+	+	phosphoenolpyruvate synthase		-
phk	SO3542	+	+	+	+	+	+	+	+	+	+	+	+	+	+	+	+	phosphoketolase	Crp	no ortholog
tal-pgi	SO3546	+	+	+	+	+	+	+	+	+	+	+	+	+	+	+	+	transaldolase, glucose-6-phosphate isomerase		-
adhE	SO2136	-	+	+	+	+	+	+	+	+	+	+	+	+	+	+	+	alcohol dehydrogenase		no ortholog
adhB	SO1490	-	w	w	-	-	-	-	-	w	-	+	w	w	+	w	-	alcohol dehydrogenase II		no ortholog
gnd	SO1902	+	+	+	+	+	+	+	-	+	w	+	+	+	+	-	+	6-phosphogluconate dehydrogenase		no ortholog
gcvTHP	SO0779-81	+	+	+	+	+	+	+	-	+	-	+	-	+	+	+	-	glycine cleavage operon	GcvA, PUR	-
nqrABCDEF	SO0902-07	+	+	+	+	+	+	+	0	w	+	+	+	+	+	+	+	NADH:ubiquinone oxidoreductase	Fnr	-
deoABD	SO1218-21	+	+	+	+	+	+	+	-	-	+	+	+	+	+	+	+	deoxynucleoside utilization	Crp	no ortholog
aceBA	SO1483-84	+	+	+	+	+	+	+	+	+	+	+	-	+	+	+	+	malate synthase A, isocitrate lyase	TyrR,LiuR,PdhR,PsrA	-
nupC	SO1214	w	w	w	w	w	w	w	w	+	w	-	-	-	+	-	w	nucleoside transporter	NarP	no ortholog
nupC2	Ssed_1487	0	0	0	0	0	0	0	0	0	0	0	w	+	0	+	-	nucleoside transporter		no ortholog
cdd	SO2791	+	+	+	+	+	+	+	w	-	-	w	-	-	w	-	-	cytidine deaminase	Crp	no ortholog
mcp1	SO4557	+	+	+	w	-	w	+	0	0	0	0	+	+	0	0	-	methyl-accepting chemotaxis		no ortholog
mcp2	Shewmr7_3799	0	0	0	-	+	+	+	0	0	0	0	0	0	0	0	0	methyl-accepting chemotaxis		no ortholog
SO1118	SO1118	+	+	+	+	0	0	0	0	+	0	+	+	+	0	+	+	hypothetical short protein		no ortholog
PsrA regulon	SO2493	+	+	+	+	+	+	+	+	+	+	+	+	+	+	+	+	Fatty acid degradation		Pseudomonas [57,58]
psrA-fadE1	SO2493	+	+	+	+	+	+	+	+	+	+	+	+	+	+	+	+	PsrA regulator, acyl-CoA dehydrogenase		known
fadBA	SO0021-20	+	+	+	+	+	+	+	+	+	+	+	+	+	+	+	+	fatty acid oxidation complex	Crp	known
fadH	SO2419	+	+	+	+	+	+	+	+	+	+	+	+	+	+	+	+	2,4-dienoyl-CoA reductase		-
fadD1	SO2581	+	+	+	+	+	+	+	+	+	+	+	+	+	+	+	+	long-chain-fatty-acid--CoA ligase	Crp	-
fadD2	SO3664	+	+	+	+	+	+	+	-	+	-	+	+	+	+	+	+	long-chain-fatty-acid--CoA ligase		-
fadIJ	SO3089-88	+	+	+	+	+	+	+	+	+	+	+	+	+	+	+	+	fatty acid oxidation complex	FadR	-
fadE2	SO2536	+	+	+	+	+	+	+	+	+	+	+	+	+	+	+	+	acyl-CoA dehydrogenase	Crp	-
acdH	SO2395	+	+	+	+	+	+	+	+	+	+	+	+	+	+	+	+	acyl-CoA dehydrogenase		known
echH	SO3908	+	+	+	+	+	+	+	+	+	+	+	+	+	+	+	+	enoyl-CoA hydratase		no ortholog
aceBA	SO1483-84	+	+	+	+	+	+	+	+	+	+	+	+	+	+	+	+	malate synthase A, isocitrate lyase	TyrR,LiuR,PdhR,HexR	-
sdhCDAB/gltA	SO1926-29	+	+	+	+	+	+	+	+	+	+	+	+	+	+	+	+	succinate dehydrogenase, citrate synthase		-
etfBA	SO3145-44	+	+	+	+	+	+	+	+	+	-	-	-	-	-	+	+	electron transfer flavoprotein	LiuR	known
etfD	SO4453	+	+	+	+	+	+	+	-	-	+	+	+	+	+	+	+	ETF-ubiquinone oxidoreductase	Crp, Fnr	known
fadE3	Spea_1234	0	0	0	0	0	0	0	0	0	0	+	+	+	+	0	+	acyl-CoA dehydrogenase	FabR	-
fadD3	Ssed_1667	0	0	0	0	0	0	0	0	0	0	0	0	0	0	+	-	long-chain-fatty-acid--CoA ligase		-
SO0881-82	SO0881-82	+	+	+	+	+	+	+	-	+	+	+	+	+	+	+	-	hypothetical proteins (~ long chain fatty alcohol oxidase)		no ortholog
SO0080	SO0080	-	-	-	-	-	-	-	+	+	+	+	+	+	+	+	+	probable acyl-CoA thioesterase		no ortholog
SO2935	SO2935	+	+	+	+	+	+	+	+	+	+	w	+	+	+	+	+	short chain dehydrogenase		no ortholog
Sbal_0657	Sbal_0657	0	+	+	+	0	0	0	+	0	0	0	0	0	0	0	-	conserved hypothetical protein		no ortholog
FadR regulon	SO2885	+	+	+	+	+	+	+	+	+	+	+	+	+	+	+	+	Fatty acid degradation		E.coli [A1]
fadIJ	SO3089-88	+	+	+	+	+	+	+	+	+	+	+	+	+	+	+	+	fatty acid oxidation complex	PsrA	known
fadL	SO3099	+	+	+	+	+	+	+	+	+	+	+	+	+	+	+	+	long-chain fatty acid transporter	FabR	known
SO0572	SO0572	+	+	+	+	+	+	+	+	+	+	+	+	-	+	+	+	probable enoyl-CoA hydratase	Crp	no ortholog
SO4716	SO4716	+	+	+	+	+	+	+	0	-	+	+	+	+	+	0	+	acetyltransferase, GNAT family		no ortholog
fadE2	SO2536	w	w	w	w	w	w	w	-	-	-	+	-	-	-	+	+	acyl-CoA dehydrogenase	PsrA	known
FabR regulon	SO0198	+	+	+	+	+	+	+	+	+	+	+	+	+	+	+	+	Fatty acid biosynthesis		E.coli [A1]
fabR	SO0198	+	+	+	+	+	+	+	+	+	+	+	+	+	+	+	+	fatty acid biosynthesis repressor FabR		-
OLE1	SO0197	+	+	+	+	+	+	+	+	+	+	+	+	+	+	+	+	fatty acid desaturase		no ortholog
fabA	SO1856	+	+	+	+	+	+	+	+	+	+	+	+	+	+	+	+	3-hydroxydecanoyl-ACP dehydratase		known
hylII	SO2447	+	+	+	+	+	+	+	+	+	+	+	+	+	+	+	+	channel protein, hemolysin III family		-
fadL	SO3099	+	+	+	+	+	+	+	-	-	+	+	+	+	+	+	+	long-chain fatty acid transporter	FadR	-
fadE3	Spea_1234	0	0	0	0	0	0	0	0	0	0	+	+	+	+	0	+	acyl-CoA dehydrogenase	PsrA	-
lcfE	SO0075	+	+	+	+	+	+	+	+	+	+	+	+	+	+	+	+	Long-chain-fatty-acid--CoA ligase (eukaryotic-type)		no ortholog
plsC	SO0567	+	+	+	+	+	+	+	+	+	+	-	+	+	+	-	-	Glycerophospholipid metabolism		-
SO1603-SO1599	SO1603	-	-	-	-	-	-	-	-	-	-	+	+	+	+	+	-	polyunsaturated fatty acid synthesis, pfaR regulator		no ortholog
GcvA regulon	SO1533	+	+	+	+	+	+	+	+	+	+	+	+	+	+	+	+	Glycine cleavage system		E.coli [A1]
gcvA-SO1534	SO1533-34	+	+	+	+	+	+	+	+	+	+	+	+	+	+	+	+	transcriptional activator GcvA, hydrolase		known
gcvTHP	SO0779	+	+	+	+	+	+	+	+	+	+	+	+	+	+	+	+	glycine utilization	HexR, PUR	known
kbl-tdh	SO4674	+	+	+	+	+	+	+	+	+	+	-	+	+	+	+	+	threonine to glycine degradation		-
SO2753	SO2753	+	+	+	+	+	+	+	0	0	+	+	+	+	+	+	+	prolyl oligopeptidase	ArgR, Crp	no ortholog
SO3987	SO3987	+	+	+	+	+	+	+	-	-	-	-	-	-	-	-	-	hypothetical protein		no ortholog
SO3342	SO3342	+	+	+	+	+	+	+	0	+	+	+	+	+	+	+	+	hypothetical protein		no ortholog
sdaA	SO2248	+	+	+	+	+	+	+	+	+	+	+	+	+	+	+	+	serine to pyruvate degradation		-
sdaC-sdaA2	Spea_0771	-	-	-	-	-	-	-	0	-	-	-	+	+	+	-	-	serine to pyruvate degradation		-
IlvY regulon	SO4350	+	+	+	+	+	+	+	+	+	+	+	+	+	+	+	+	Isoleucine-valine biosynthesis		E.coli [A1]
ilvY	SO4350	+	+	+	+	+	+	+	+	+	+	+	+	+	+	+	+	transcriptional regulator IlvY		known
ilvC	SO4349	+	+	+	+	+	+	+	+	+	+	+	+	+	+	+	+	ketol-acid reductoisomerase	Crp	known
MetR regulon	SO0817	+	+	+	+	+	+	+	+	+	+	+	+	+	+	+	+	Methionine biosynthesis		E.coli [A1]
metR	SO0817	+	+	+	+	+	+	+	+	+	+	+	+	+	+	+	+	transcriptional regulator MetR	MetJ	known
metE	SO0818	+	+	+	+	+	+	+	+	0	+	+	+	0	0	+	0	methionine synthase	MetJ	known
metC	SO2191	+	+	+	+	+	+	+	+	-	-	-	-	-	-	-	-	methionine biosynthesis	MetJ	-
glyA	SO3471	+	+	+	+	+	+	+	-	-	+	+	-	-	+	+	-	serine hydroxymethyltransferase		known
ilvIH	SO2279-78	+	-	-	+	+	+	+	+	+	+	+	+	+	+	+	-	acetolactate synthase	TyrR	-
MetJ regulon	SO4057	+	+	+	+	+	+	+	+	+	+	+	+	+	+	+	+	Methionine biosynthesis		E.coli [A1]
metJ	SO4057	+	+	+	+	+	+	+	+	+	+	+	+	+	+	+	+	methionine repressor MetJ		known
metB-metL	SO4056-55	+	+	+	+	+	+	+	+	+	+	+	+	+	+	+	+	methionine biosynthesis		known
metH	SO1030	+	+	+	+	+	+	+	+	+	+	+	+	+	+	+	+	methionine biosynthesis		known
metF	SO4054	+	+	+	+	+	+	+	+	+	+	+	+	+	0	+	+	methionine biosynthesis		known
metR	SO0817	+	+	+	+	+	+	+	+	+	+	+	+	-	+	+	+	transcriptional regulator MetR	MetR	known
metE	SO0818	+	+	+	+	+	+	+	+	0	+	+	+	0	0	+	0	methionine biosynthesis	MetR	known
btuB	SO0815	+	+	+	+	+	+	+	-	-	+	+	0	0	0	+	0	TonB-dependent outer membrane receptor for B12	B12 riboswitch	-
btuB2	Swoo_3735	0	0	0	0	0	0	0	0	0	0	0	+	+	+	-	-	TonB-dependent outer membrane receptor for B12	B12 riboswitch	-
SO1675-metA	SO1675-76	+	+	+	+	+	+	+	+	+	+	+	+	+	+	+	+	methionine biosynthesis		know
metK	SO0929	+	+	+	+	+	+	+	+	+	+	+	+	+	+	+	+	S-adenosylmethionine synthetase		know
metT	SO1087	+	+	+	+	+	+	+	+	+	+	+	+	+	+	+	+	methionine transporter		no ortholog
metY	SO1095	+	+	+	+	+	+	+	+	+	0	+	0	+	+	+	+	methionine biosynthesis		no ortholog
msrA	SO2337	+	+	+	+	+	+	+	+	+	+	+	+	+	+	+	+	peptide methionine sulfoxide reductase		-
metC	SO2191	-	-	-	-	-	-	-	-	-	-	+	+	+	+	+	+	methionine biosynthesis		-
pcbC-mdeA	Sbal_0311	0	+	+	+	0	0	0	0	0	0	0	0	0	0	0	0	methionine degradation		no ortholog
mht-Sbal_3089	Sbal_3090	0	+	+	+	0	0	0	0	0	0	0	0	0	0	0	0	homocysteine S-methyltransferase, amino acid transporter		no ortholog
omp	Sputcn32_2373	0	+	+	0	-	0	0	0	-	0	0	0	0	0	0	0	TonB-dependent outer membrane receptor		no ortholog
colA4	SO0639	+	0	0	-	0	0	0	0	0	0	0	0	0	+	0	+	collagenase		no ortholog
TrpR regulon	SO3419	+	+	+	+	+	+	+	+	+	+	+	+	+	+	+	+	Aromatic amino acid synthesis		E.coli [A1]
aroF-tyrA	SO1361-62	+	+	+	+	+	+	+	+	+	+	+	+	+	+	+	+	tyrosine biosynthesis		-
trpR	SO3419	+	+	+	+	+	+	+	-	+	-	-	+	+	+	+	+	tryptophan repressor		known
tyrP2	SO1074	-	-	-	-	-	-	-	-	+	-	-	-	-	-	-	-	aromatic amino acid permease		-
NhaR regulon	SO1338	+	+	+	+	+	+	+	+	+	+	+	+	+	+	+	+	Osmotic stress protection		E.coli [A1]
nhaA-SO1337-nhaR	SO1336	+	+	+	+	+	+	+	+	+	+	+	+	+	+	+	+	Na+/H+ antiporter		know
ccoHIS-SO2357-etrA	SO2360-56	+	+	+	+	+	+	+	-	+	-	-	+	+	+	+	+	Cbb3-type cytochrome oxidase, anaerobic regulator EtrA		no ortholog
otr	SO4144	-	0	0	0	+	+	+	0	-	-	-	0	-	-	-	0	octaheme tetrathionate reductase		no ortholog
IscR regulon	SO2263	+	+	+	+	+	+	+	+	+	+	+	+	+	+	+	+	Fe-S cluster assembly		E.coli [A1]
iscRSUA-hscBA-fdx	SO2263-69	+	+	+	+	+	+	+	+	+	+	+	+	+	+	+	+	Fe-S cluster assembly operon		known
yadR	SO1304	+	+	+	+	+	+	+	+	+	+	+	+	+	+	+	+	new Fe-S assembly protein (IscA family)		known
yhgI	SO4619	+	+	+	+	+	+	+	+	+	+	+	+	+	+	+	+	new Fe-S assembly protein (IscA family)		known
dnrN	SO4302	+	+	+	+	+	+	+	0	-	+	+	+	+	+	+	+	Nitrosative stress induced protein	NarP,NsrR	-
ygbA	SO0324	W	+	+	+	+	+	+	0	+	+	+	+	+	+	+	-	Nitrosative stress induced protein	Crp	-
NorR regulon	Sfri_3254	0	+	+	0	+	+	+	0	+	+	+	+	+	+	+	+	Nitrosative stress		E.coli [A1]
norR	Sfri_3254	0	+	+	0	+	+	+	0	+	+	+	+	+	+	+	+	NO-responsive regulator		known
norB	Sfri_3253	0	+	+	0	+	+	+	0	+	+	+	0	+	+	+	+	nitric oxide reductase		no ortholog
norVW	Sfri_1583	0	0	0	0	0	0	0	0	+	0	0	+	+	+	+	0	anaerobic nitric oxide reductase		known
norR2	Swoo_0688	0	0	0	0	0	0	0	0	0	0	0	0	0	+	0	+	NO-responsive regulator paralog		-
nnrS2-hmp2	Swoo_0686-85	0	0	0	0	0	0	0	0	0	0	0	0	0	+	0	+	nitrosative stress protein,flavohaemoglobin		-
NsrR regulon	SO0045	+	+	+	+	+	+	+	+	+	+	+	+	+	+	+	+	Nitrosative stress		E.coli [A1]
hcp-hcr	SO1363-64	+	+	+	+	+	+	+	0	+	+	+	+	+	+	+	+	hydroxylamine reductase	Crp	known
dnrN	SO4302	+	+	+	+	+	+	+	0	+	+	-	+	-	+	+	+	nitrosative stress protein	NarP,IscR	known
nnrS	SO2805	+	0	0	+	+	+	+	0	0	+	+	0	0	0	w	0	nitrosative stress protein		no ortholog
hmp	Sbal_1014	0	0	0	+	+	+	+	0	+	0	0	0	0	-	0	-	nitric oxide dioxygenase		known
nnrS2-nrfA	Sfri_3037	0	-	-	0	0	0	w	w	+	0	-	w	-	w	-	0	nitrosative stress protein, nitrite reductase		no ortholog
Ssed_4366-67	Ssed_4366	0	0	0	0	0	0	0	0	0	0	0	0	-	0	+	+	tetraheme cytochrome c, octaheme cytochrome c		no ortholog
GlmR regulon	SO4742	+	+	+	+	+	+	+	+	+	+	+	+	+	+	+	+	Lipopolysaccharide biosynthesis		Pseudomonas [[A3][A3]]
glmR-glmS	SO4742	+	+	+	+	+	+	+	+	+	+	+	+	+	+	+	+	glutamine:fructose-6-phosphate transaminase		known
Dnr regulon	Sden_3444	0	0	0	0	0	0	0	+	0	+	+	0	0	0	0	0	Denitrification		Pseudomonas [[A1]7]
nirK	Sden_3482	0	0	0	0	0	0	0	+	0	+	+	0	0	0	0	0	nitrite reductase		known
nosRZDFYL	Sden_2220	0	0	0	0	0	0	0	+	0	0	+	0	0	0	0	0	nitrous oxide reductase		known
HutC regulon	SO0096	+	+	+	+	+	+	+	+	+	+	+	+	+	+	+	+	Histidine utilization		Pseudomonas [[A3]6]
hutCUH/hutI	SO0096-98	+	+	+	+	+	+	+	+	+	+	+	+	+	+	+	+	histidine catabolism	Crp	known
LldR* regulon	SO3460	+	+	+	+	+	+	+	0	+	+	+	+	+	+	+	0	Lactate utilization
lldEFG	SO1520-19-18	+	+	+	+	+	+	+	0	+	+	+	+	+	+	+	0	L-lactate dehydrogenase
HmgR* regulon	SO1965	+	+	+	+	+	+	+	+	+	+	+	+	+	+	+	+	Homogentisate pathway of tyrosine degradation
hmgR	SO1965	+	+	+	+	+	+	+	+	+	+	+	+	+	+	+	+	transcriptional regulator, LysR family	Crp
hmgA	SO1963	+	+	+	+	+	+	+	+	+	+	+	+	+	+	0	0	homogentisate 1,2-dioxygenase	Crp
melA	SO1962	+	+	+	+	+	+	+	+	+	+	+	+	+	+	+	+	4-hydroxyphenylpyruvate dioxygenase	Crp
HypR* regulon	SO2852	+	+	+	+	+	+	+	+	+	+	+	+	+	+	+	+	Proline & 4-hydrohyproline utilization
putA	SO3774	+	+	+	+	+	+	+	+	+	+	+	+	+	+	+	+	proline utilization	TyrR
hypABC	Sama_1531	0	0	0	0	0	0	0	0	0	+	+	+	+	+	+	+	4-hydroxyproline utilization
hypDE	Sama_1532	0	0	0	0	0	0	0	0	0	+	+	+	+	+	+	+	4-hydroxyproline utilization
arcB	Sama_2610	0	0	0	0	0	0	0	0	0	+	+	+	+	+	+	+	L-ornithine ammonia-lyase (L-proline-forming)
ampP	Sama_1534	0	0	0	0	0	0	0	0	0	+	+	-	+	+	+	-	aminoacylproline aminopeptidase
hypR	SO2852	-	-	-	-	-	-	-	-	-	+	-	-	-	-	-	-	novel proline utilization regulator, GntR family
colA1	Sama_1077	0	0	0	0	0	0	0	0	0	+	+	+	+	+	+	+	collagenase
colA2	Sama_1517	0	0	0	0	0	0	0	0	0	+	+	+	+	+	+	+	collagenase
colA3	Shew_1685	0	0	0	0	0	0	0	0	0	0	+	+	+	+	0	0	collagenase
NtrC regulon	SO4472	+	+	+	+	+	+	+	+	+	+	+	+	+	+	+	+	Nitrogen assimilation		E.coli [A1]
ntrB-ntrC	SO4471	+	+	+	+	+	+	+	+	+	+	+	+	+	+	+	+	nitrogen regulation proteins		known
glnK1-amtB1	SO0761	+	+	+	+	+	+	+	+	+	+	+	+	+	+	+	+	nitrogen regulatory protein P-II, ammonium transporter		known
glnK2-amtB2	SO3819	+	+	+	+	+	+	+	0	0	0	0	0	0	0	0	+	nitrogen regulatory protein P-II, ammonium transporter		known
glnA	SO4410	+	+	+	+	+	+	+	+	+	+	+	+	+	+	+	+	glutamine synthetase		known
NrdR regulon	SO3470	+	+	+	+	+	+	+	+	+	+	+	+	+	+	+	+	Deoxyribonucleotide biosynthesis		E.coli [A1]
nrdAB	SO2415-16	+	+	+	+	+	+	+	+	+	+	+	+	+	+	+	+	aerobic ribonucleotide reductase		known
nrdDG	SO2834-33	+	+	+	+	+	+	+	+	+	+	+	+	+	+	+	+	anaerobic ribonucleotide reductase	Fnr	known
BirA regulon	SO0214	+	+	+	+	+	+	+	+	+	+	+	+	+	+	+	+	Biotin biosynthesis		E.coli [A1]
bioA	SO2741	+	+	+	+	+	+	+	+	+	+	+	+	+	+	+	+	biotin biosynthesis		known
bioBFCD	SO2740-37	+	+	+	+	+	+	+	+	+	+	+	+	+	+	+	+	biotin biosynthesis		known
NagR regulon	SO3516	+	+	+	+	+	+	+	+	0	+	+	+	+	+	+	+	N-acetylglucosamine utilization
nagP	SO3503	+	+	+	+	+	+	+	+	0	+	+	+	+	+	+	+	GlcNAc permease
nagK-nagB2-nagA-nagX	SO3507-04	+	+	+	+	+	+	+	+	0	+	+	+	+	+	+	+	GlcNAc utilization enzymes
nagB	Spea_0760	0	0	0	0	0	0	0	0	0	0	+	+	+	+	+	+	GlcNAc utilization enzyme
nagR	SO3516	-	-	-	-	+	+	+	+	0	-	-	-	-	-	-	-	N-acetylglucosamine (GlcNAc) regulator NagR
hex	SO3509	+	+	+	+	+	+	+	+	0	+	+	+	+	+	+	+	b-hexosaminidase
mcp(Nag)	SO3510	+	0	0	+	+	+	+	0	0	+	0	0	0	+	0	+	methyl-accepting chemotaxis
omp(Nag)	SO3514	+	+	+	+	+	+	+	+	0	+	+	+	+	+	+	+	TonB-dependent outer membrane receptor
SO0854-SO0850	SO0854-50	+	0	0	0	+	+	+	0	0	0	0	0	0	0	0	0	type IV pilin assembly
trpX-SO3512	SO3513-12	+	0	0	-	+	+	+	+	0	+	+	+	+	+	+	+	~tryptophan halogenase, protein transport
cbp	SO1072	+	0	0	+	+	+	+	+	0	0	0	0	0	0	0	+	chitin binding protein	c-di-GMP riboswitch
cbp2	Spea_3159	0	0	0	0	0	0	0	0	0	0	0	+	0	+	0	0	carbohydrate binding protein
chiA	Sbal_3083	0	0	0	+	+	+	+	+	0	0	0	0	0	+	0	+	chitinase	c-di-GMP riboswitch
pdaA	Swoo_4312	0	0	0	0	0	0	0	0	0	0	0	0	0	0	0	+	Peptidoglycan N-acetylglucosamine deacetylase
cdxA	Sbal_2491	0	0	0	+	0	0	0	0	0	0	0	0	0	0	0	+	chitodextrinase
SdaR regulon	SO1774	+	+	+	+	+	+	+	0	+	0	+	+	+	+	+	+	Glycerate utilization		E.coli [A1]
grtP-garK	SO1771	+	+	+	+	+	+	+	0	+	0	+	+	+	+	+	+	glycerate transporter and kinase		no ortholog
ScrR* regulon	Sfri_3991	0	0	0	+	+	+	+	0	+	0	0	0	0	0	0	0	Sucrose utilization
scrP	Sfri_3990	0	0	0	+	+	+	+	0	+	0	0	0	0	0	0	0	sucrose phosphorylase
scrT	Sfri_3989	0	0	0	+	+	+	+	0	+	0	0	0	0	0	0	0	predicted sucrose permease
omp(Scr)-scrK	Sfri_3988-87	0	0	0	+	+	+	+	0	+	0	0	0	0	0	0	0	sucrose-specific outer membrane transporter, fructokinase
AraR* regulon	Shewmr4_1981	0	+	+	0	+	+	+	0	0	0	0	0	0	0	0	0	Arabinose utilization
araBAD-araX	Shewmr4_1977-80	0	+	+	0	+	+	+	0	0	0	0	0	0	0	0	0	arabinose catabolism
araCYM-araUVWZ-abfA1-abfA2	Shewmr4_1983-91	0	+	+	0	+	+	+	0	0	0	0	0	0	0	0	0	arabinose catabolism and transport
arb43	Shewmr4_1982	0	+	+	0	+	+	+	0	0	0	0	0	0	0	0	0	arabinofuranosidase
abnA-araL	Shewmr4_1999-01	0	+	+	0	+	+	+	0	0	0	0	0	0	0	0	0	arabinofuranosidase, arabinolactonase
omp(Ara)	Shewmr4_1998	0	+	+	0	+	+	+	0	0	0	0	0	0	0	0	0	outer membrane transporter
BglR* regulon	Sfri_1314	0	0	0	+	0	0	0	+	+	+	0	0	0	+	0	+	Beta-glucoside utilization
glcP-bglA2-lamA-glk	Sfri_1317-21	0	0	0	+	0	0	0	+	+	+	0	0	0	+	0	+	b-glucosidase, glucose utilization
bglA1-bglT-bglR	Sfri_1316-14	0	0	0	+	0	0	0	+	+	+	0	0	0	+	0	+	b-glucosidase, b-glucoside transporter
omp(Bgl)	Sfri_1313	0	0	0	0	0	0	0	+	+	+	0	0	0	+	0	+	outer membrane transporter
bglT2-celP-gntK	swp_4298	0	0	0	0	0	0	0	0	0	0	0	0	0	+	0	0	cellobiose transporter, phosphorylase, gluconate kinase
MalR* regulon	SO2244	+	0	0	+	+	+	+	+	+	+	+	0	0	+	0	+	Maltodextrin utilization
susB	SO2450	+	0	0	+	+	+	+	+	+	+	+	0	0	+	0	0	alpha-glucosidase
malT-cga	SO2458	+	0	0	+	+	+	+	+	+	+	+	0	0	+	0	+	maltooligosaccharide transporter, glucoamylase
omp(Mal)-susA-amy2	SO2162-56	+	0	0	+	+	+	+	+	+	+	+	0	0	+	0	+	outer membrane transporter, neopullulanase,a-amylase
malZ-glcP	SO2213-14	-	0	0	+	+	+	+	+	+	+	+	0	0	+	0	+	maltodextrin glucosidase, glucose transporter
omp(Mal)2-pulA	Sama_0286	0	0	0	0	0	0	0	0	0	+	0	0	0	+	0	0	outer membrane transporter, Alpha-1,6-glucosidase
amyA	Swoo_3416	0	0	0	0	0	0	0	+	0	0	0	0	0	0	0	0	cytoplasmic alpha-amylase
amyA2	Sden_1800	0	0	0	0	0	0	0	0	0	0	0	0	0	0	0	+	maltogenic alpha-amylase
ManR1* regulon	Sama_0565	0	0	0	0	0	+	0	0	0	+	0	0	0	0	0	0	Mannosides utilization
manR1	Sama_0565	0	0	0	0	0	+	0	0	0	+	0	0	0	0	0	0	mannose regulator 1
mnnA1-A2-manP1-manKI	Sama_0564-60	0	0	0	0	0	+	0	0	0	+	0	0	0	0	0	0	mannoside utilization
ManR2* regulon	Sama_0294	0	0	0	0	0	0	0	0	0	+	0	0	0	0	0	0	Mannosides utilization
manR2	Sama_0294	0	0	0	0	0	0	0	0	0	+	0	0	0	0	0	0	mannose regulator 2
mnnA3-manP2-manKI-mnnA4-A5	Sama_0293-88	0	0	0	0	0	0	0	0	0	+	0	0	0	0	0	0	mannoside utilization
omp(Man)-mnnA6-mnnA7-…	Sama_0295	0	0	0	0	0	0	0	0	0	+	0	0	0	0	0	0	TonB-dependent outer membrane transporter, mannosidases
GntR regulon	Sbal_4089	0	0	0	+	0	0	0	0	0	0	0	0	0	0	0	0	Gluconate utilization		E.coli [A1]
gntU	Sbal_4088	0	0	0	+	0	0	0	0	0	0	0	0	0	0	0	0	gluconate transporter		known
gntK	Sbal_4087	0	0	0	+	0	0	0	0	0	0	0	0	0	0	0	0	gluconate kinase		known
RbsR regulon	Spea_0519	0	0	0	0	0	0	0	0	0	0	0	+	+	0	0	0	Ribose utilization		E.coli [A1]
rbsDACBK	Spea_0514-18	0	0	0	0	0	0	0	0	0	0	0	+	+	0	0	0	ribose utilization operon		known
TreR regulon	Sfri_3504	0	0	0	0	0	0	0	0	+	0	0	0	0	0	0	+	Trehalose utilization
treR	Sfri_3504	0	0	0	0	0	0	0	0	+	0	0	0	0	0	0	+	trehalose regulator
treT	Sfri_3505	0	0	0	0	0	0	0	0	+	0	0	0	0	0	0	+	trehalose transporter
treA	Sfri_3506	0	0	0	0	0	0	0	0	+	0	0	0	0	0	0	0	trehalase
treP-pgm2	Swoo_1437-36	0	0	0	0	0	0	0	0	0	0	0	0	0	0	0	+	trehalose phosphorylase, phosphoglucomutanse
omp_tre	Sfri_3503	0	0	0	0	0	0	0	0	+	0	0	0	0	0	0	+	TonB-dependent outer membrane receptor
XltR* regulon	Spea_2287	0	0	0	0	0	0	0	0	0	0	0	+	+	0	0	0	Xylitol utilization
xltR	Spea_2287	0	0	0	0	0	0	0	0	0	0	0	+	+	0	0	0	xylitol regulator
xylD-xylB-xltABC	Spea_2286-82	0	0	0	0	0	0	0	0	0	0	0	+	+	0	0	0	xylitol utilization operon
AgaR regulon	Sama_1193	0	0	0	0	+	+	+	0	0	+	0	0	0	0	0	0	N-acetylgalactosamine utilization		E.coli [A1]
agaR	Sama_1193	0	0	0	0	+	+	+	0	0	+	0	0	0	0	0	0	N-acetylgalactosamine regulator		known
agaOZSK-agaA2-agaP	Sama_1194-99	0	0	0	0	+	+	+	0	0	+	0	0	0	0	0	0	N-acetylgalactosamine utilization		known
omp(Aga)	Sama_1192	0	0	0	0	+	+	+	0	0	+	0	0	0	0	0	0	N-acetylgalactosamine outer membrane transporter		no ortholog
NanR regulon	Spea_1517	0	0	0	0	0	0	0	0	0	0	0	+	0	0	0	0	Sialic acid utilization		E.coli [A1]
nanR	Spea_1517	0	0	0	0	0	0	0	0	0	0	0	+	0	0	0	0	sialic acid regulator NanR		-
omp(Nan)-yjhT-nanH	Spea_1513-15	0	0	0	0	0	0	0	0	0	0	0	+	0	0	0	0	sialic acid utilization		no ortholog
nanPEK-nagB2	Spea_1518-21	0	0	0	0	0	0	0	0	0	0	0	+	0	0	0	0	sialic acid utilization		known
nagA2-nanA	Spea_1523-22	0	0	0	0	0	0	0	0	0	0	0	+	0	0	0	0	sialic acid utilization		known
AlgR regulon	Sfri_3102	0	0	0	0	0	0	0	0	+	0	0	0	0	0	0	0	Alginate utilization
algR	Sfri_3102	0	0	0	0	0	0	0	0	+	0	0	0	0	0	0	0	hexuronate regulator
algL1-algL2-kdgF-algT-kdgK	Sfri_3103-07	0	0	0	0	0	0	0	0	+	0	0	0	0	0	0	0	alginate lyases, hexuronate utilization
MtlR2* regulon	Sfri_1900	0	0	0	0	0	0	0	0	+	0	0	0	0	0	0	0	Mannitol utilization
mtlP	Sfri_1901	0	0	0	0	0	0	0	0	+	0	0	0	0	0	0	0	mannitol transporter
GalR regulon	Swoo_2083	0	0	0	0	0	0	0	0	0	0	0	0	0	0	0	+	Galactose utilization		E.coli [A1]
galR	Swoo_2083	0	0	0	0	0	0	0	0	0	0	0	0	0	0	0	+	galactose repressor		know
galTK-galP2	Swoo_2084	0	0	0	0	0	0	0	0	0	0	0	0	0	0	0	+	galactose utilization		know
PrpR* regulon	SO0346	+	+	+	+	+	+	+	+	+	+	+	+	+	+	+	+	Propionate utilization
prpRBC-acnD-prpF	SO0346	+	+	+	+	+	+	+	+	+	+	+	+	+	+	+	+	Propionate utilization operon
TorR regulon	SO1228	+	0	0	+	+	+	+	0	+	+	+	+	+	+	+	+	Trimethylamine oxide utilization		E.coli [64]	S.oneidensis [63]
torR	SO1228	+	0	0	+	+	+	+	0	+	+	+	-	+	+	-	-	TMAO response regulator TorR		known	known
torECAD	SO1234	+	0	0	+	+	+	+	0	+	+	+	+	+	+	+	+	TMAO respiratory pathway		known	known
torF	SO4694	+	0	0	+	+	+	+	0	+	+	0	+	+	+	+	+	hypothetical protein		no ortholog	known
LexA regulon	SO4603	+	+	+	+	+	+	+	+	+	+	+	+	+	+	+	+	DNA damage stress		E.coli [A1]
lexA-sulA	SO4603	+	+	+	+	+	+	+	+	+	+	+	+	+	+	+	+	SOS repressor, SOS-response cell division inhibitor		known
recN	SO3462	+	+	+	+	+	+	+	+	+	+	+	+	+	+	+	+	recombination and repair protein	ArgR	known
recA-recX	SO3430	+	+	+	+	+	+	+	+	+	+	+	+	+	+	+	+	DNA recombination proteins		known
dinG-SO1818-SO1817	SO1829	+	+	+	+	+	+	+	+	+	+	+	+	+	+	+	+	ATP-dependent DNA helicase		known
dinP	SO1114	+	+	+	+	+	+	+	+	+	+	+	+	+	+	+	+	DNA-directed DNA polymerase		-
yebG-yebR	SO2604	+	+	+	+	+	+	+	+	+	+	+	+	+	+	+	+	UV induced SOS regulon protein, GAF sensor		known
topB	SO3061	+	+	+	+	+	+	+	+	+	+	+	+	+	+	+	+	DNA topoisomerase III		-
umuD-umuC	SOA0013	+	+	+	+	+	+	+	+	+	0	0	+	+	-	+	+	SOS mutagenesis proteins		known
recG	SO4364	+	+	+	+	+	+	+	+	+	+	+	+	+	+	+	+	ATP-dependent DNA helicase		-
Shew_2102-01-dnaE	Shew_2102	0	0	0	0	0	0	0	0	0	+	+	0	0	+	0	0	DNA polymerase III alpha subunit		-
xerD	SO2037	+	0	0	0	0	+	0	0	0	+	0	0	0	0	0	+	site-specific recombinase, phage integrase		-
xerC	Sden_1131	0	0	0	0	0	0	0	+	0	0	0	+	0	+	0	-	site-specific recombinase, phage integrase		-
ogr	Sbal_1278	0	0	+	+	0	+	0	0	0	0	0	0	+	0	0	0	phage transcriptional activator, Ogr/delta		no ortholog
ModE regulon	SO3862	+	0	0	+	+	+	+	0	0	0	0	0	0	0	0	0	Molybdate metabolism		E.coli [A1]
modE	SO3862	+	0	0	+	+	+	+	0	0	0	0	0	0	0	0	0	molybdenum transport regulator		-
modABC	SO3863	+	0	0	+	+	+	+	0	0	0	0	0	0	0	0	0	molybdenum ABC transporter		known
BetI regulon	Sfri_1948	0	0	0	+	0	0	0	+	+	0	0	+	+	+	+	+	Osmotic protection		E.coli [A1]
betIBAP	Sfri_1948	0	0	0	+	0	0	0	+	+	0	0	+	+	+	+	+	choline conversion to betaine, predicted choline transporter		known
SoxR regulon	Sden_2125	0	0	0	0	0	0	0	+	+	+	+	0	0	0	0	+	Superoxide stress protection		E.coli [A1]
soxR	Sden_2125	0	0	0	0	0	0	0	+	+	+	+	0	0	0	0	0	superoxide stress regulator SoxR		known
SO3586	Sden_2124	-	-	-	-	-	-	-	+	+	-	-	-	-	-	-	-	lactoylglutathione lyase	AzrR	no ortholog
Sama_3348	Sama_3348	0	0	0	0	0	0	0	0	0	+	+	0	-	0	0	0	conserved hypothetical protein		no ortholog
tpm	Swoo_3438	0	0	0	0	0	0	0	0	0	0	0	0	0	0	0	+	thiopurine S-methyltransferase		no ortholog
Sden_0647	Sden_0647	0	0	0	0	0	0	0	+	0	0	0	0	0	0	0	0	endoribonuclease		no ortholog
NrtR regulon	SO1979	+	+	+	0	0	0	0	0	0	0	0	0	0	0	0	0	Nicotinamide utilization		S.oneidensis [5[A3]]
prs-nadV	SO1980	+	+	+	0	0	0	0	0	0	0	0	0	0	0	0	0	nicotinamide salvage		known
Fur regulon	SO1937	+	+	+	+	+	+	+	+	+	+	+	+	+	+	+	+	Iron homeostasis		E.coli [A1]	S.oneidensis [28]
ftn	SO0139	+	+	+	+	+	+	+	0	0	+	+	+	+	+	+	+	ferritin		-	known
bfd	SO0583	+	+	+	+	+	+	+	+	+	+	+	+	+	+	+	+	bacterioferritin-associated ferredoxin		known	known
bfr2-bfr1	SO1111-12	+	+	+	+	+	+	+	+	+	+	+	+	+	+	+	+	bacterioferritin subunits 1 and 2	Fnr	known	known
fbpABC	SO0744-43-42	+	+	+	+	+	+	+	0	+	+	+	+	+	+	+	+	iron(III) ABC transporter	Fnr	no ortholog	known
feoAB	SO1783-84	+	+	+	+	+	+	+	+	+	+	+	+	+	+	+	+	ferrous iron transport	Crp, Fnr	known	known
mtrDEF	SO1782-80	+	0	0	+	+	+	+	0	0	+	+	+	+	+	+	0	decaheme cytochrome c	Crp, Fnr	no ortholog	known
omcA	SO1779	+	+	+	+	+	+	+	0	-	+	+	+	+	+	+	+	outer membrane decaheme cytochrome c	Crp, NarP	no ortholog	known
pubABC-putAB	SO3030-34	+	+	+	+	+	+	+	0	0	0	0	0	0	0	0	0	putrebactin biosynthesis, uptake and reduction		no ortholog	known
hmuA	SO3669	+	+	+	+	0	0	+	+	0	0	0	+	+	+	0	+	TonB-dependent haem/haemoglobin receptor		no ortholog	known
tonB-exbBD-hmuTUV	SO3670-75	+	+	+	+	0	0	+	+	0	0	0	+	+	+	0	+	hemin ABC transporter		no ortholog	known
SO0447-SO0448-SO0449	SO0447-49	+	+	+	0	+	+	+	+	+	0	0	0	0	+	0	0	iron-regulated inner membrane proteins		no ortholog	known
SO1188-SO-1189-SO1190	SO1188-90	+	+	+	+	+	+	+	+	0	+	0	0	0	0	0	0	hypothetical iron transporter		no ortholog	known
SO4740	SO4740	+	+	+	+	+	+	+	+	+	+	+	+	+	+	+	+	conserved hypothetical inner membrane protein		no ortholog	known
SO3062	SO3062	+	+	+	+	+	+	+	0	0	0	+	+	0	0	0	+	hypothetical inner membrane protein		no ortholog	known
SO3344	SO3344	+	+	+	+	+	+	+	0	0	+	+	+	+	+	+	+	hypothetical inner membrane protein		no ortholog	known
SO0798-SO0797	SO0798-97	+	+	+	0	+	+	0	0	0	0	0	0	0	0	0	0	TonB-dependent receptor, periplasmic protein		no ortholog	known
SO1482	SO1482	+	+	+	+	+	+	+	+	+	0	+	+	+	+	+	+	TonB-dependent receptor		no ortholog	known
SO1580	SO1580	+	+	+	+	0	0	+	+	0	0	0	0	0	0	0	0	TonB-dependent haem/haemoglobin receptor		no ortholog	known
SO1755	SO1755	+	+	+	+	+	+	+	-	+	-	-	-	-	-	+	+	phosphoglucomutase family protein		no ortholog	known
SO2039	SO2039	+	+	+	+	+	+	+	+	0	+	0	0	+	+	+	-	signalling protein with EAL domain		no ortholog	known
SO3025	SO3025	+	0	0	0	0	0	+	0	0	0	0	0			0		periplasmic esterase		no ortholog	known
SO3406-3407-3408	SO3406-08	+	+	+	+	+	+	+	+	0	+	+	+	+	+	+	+	hypothetical iron transporter		no ortholog	known
viuA	SO4516	+	+	+	0	+	+	+	+	0	0	0	0	0	+	0	0	TonB-dependent outer membrane receptor		no ortholog	known
irgA	SO4523	+	+	+	+	0	0	+	0	0	0	0	0	0	0	0	0	TonB-dependent outer membrane receptor		known	known
SO4700	SO4700	+	-	-	+	+	+	+	+	+	+	+	+	+	+	+	+	hypothetical outer membrane protein	Crp, Fnr	no ortholog	known
SO4743	SO4743	+	+	+	+	+	+	+	0	+	+	+	+	+	+	+	+	TonB-dependent outer membrane receptor		no ortholog	known
SO2841	SO2841	+	+	+	+	+	+	+	0	0	+	0	+	+	+	0	0	hypothetical lysine-rich protein		no ortholog	known
SO2426	SO2426	+	+	+	+	+	+	+	+	+	+	+	+	+	+	+	+	two component transcriptional regulator		no ortholog	-
SO3914-piuC	SO3914	+	0	0	+	+	+	+	0	+	0	0	0	0	0	0	0	TonB-dependent siderophore receptor, 2OG-Fe(II) oxygenase		known	-
SO4422	SO4422	+	+	+	+	+	+	+	0	0	0	0	+	0	+	0	0	TonB-dependent ferric achromobactin receptor		no ortholog	-
SO0719	SO0719	+	0	0	0	0	0	0	0	0	0	0	+	+	0	+	0	TonB-dependent outer membrane receptor		no ortholog	-
SO3371	SO3371	+	+	+	+	+	+	+	-	-	+	-	0	0	-	-	-	Cytochrome B561		known	-
Sama_2655-56-57-58	Sama_2655-58	0	0	0	+	+	+	+	0	0	+	0	0	0	0	0	0	lipoproteins, and other hypothetical proteins		no ortholog	no ortholog
Sama_2875	Sama_2875	0	0	0	0	0	0	0	0	0	+	0	0	0	+	0	+	TonB-dependent siderophore receptor		no ortholog	no ortholog
Sama_0590	Sama_0590	0	0	0	0	+	+	0	0	0	+	0	+	+	0	+	+	TonB-dependent outer membrane receptor		no ortholog	no ortholog
Sama_1866	Sama_1866	0	0	0	0	0	0	0	0	0	+	0	0	0	0	+	+	putative two-component system sensor kinase		no ortholog	no ortholog
Sbal_0657	Sbal_0657	0	+	+	+	0	0	0	-	0	0	0	0	0	0	0	+	conserved hypothetical protein		no ortholog	no ortholog
Sden_3064	Sden_3064	0	+	+	0	0	0	0	+	+	0	+	0	0	0	0	0	TonB-dependent outer membrane receptor		no ortholog	no ortholog
Sfri_2008	Sfri_2008	+	+	0	+	+	+	0	+	+	+	0	+	+	0	+	+	short ORF		no ortholog	-
Sfri_3851	Sfri_3851	0	0	0	0	0	0	0	+	+	0	0	0	0	+	0	0	TonB-dependent outer membrane receptor		no ortholog	no ortholog
Sfri_4035-34-33	Sfri_4035-33	0	0	0	+	0	0	0	+	+	+	+	+	0	+	+	+	porin,?, PepSY-associated TM helix domain protein	Fnr	no ortholog	no ortholog
Sfri_0810-11-12	Sfri_0810-12	0	0	0	0	0	0	0	+	+	0	+	+	+	+	+	+	?, iron-regulated protein A (Synechococcus)		no ortholog	no ortholog
Sfri_0202-203-204	Sfri_0202	0	0	0	0	0	0	0	0	+	0	0	0	0	+	0	+	PepSY-associated TM helix domain protein, ?		no ortholog	no ortholog
Sfri_2548-47	Sfri_2548-47	0	+	+	+	+	+	+	+	+	+	+	0	0	0	0	0	putative iron-regulated membrane protein		no ortholog	no ortholog
Sfri_0392	Sfri_0392	0	0	0	0	0	0	0	0	+	+	+	0	0	0	+	0	TonB-dependent outer membrane receptor		no ortholog	no ortholog
Sputcn32_1826	Sputcn32_1826	0	+	+	+	+	+	+	0	0	0	0	0	0	0	0	0	TonB-dependent outer membrane receptor		no ortholog	no ortholog
Sputcn32_3863	Sputcn32_3863	0	+	+	+	+	+	+	0	0	0	0	0	0	0	0	0	TonB-dependent outer membrane receptor		no ortholog	no ortholog
Sputcn32_1841	Sputcn32_1841	0	+	+	0	0	0	0	0	0	0	0	0	0	0	0	0	TonB-dependent outer membrane receptor		no ortholog	no ortholog
Sputcn32_1590	Sputcn32_1590	0	+	+	0	+	+	+	0	+	0	0	0	0	0	0	0	TonB-dependent outer membrane receptor		no ortholog	no ortholog
Sputcn32_3671	Sputcn32_3671	0	+	+	0	0	0	0	0	0	0	0	0	0	0	0	0	TonB-dependent outer membrane receptor		no ortholog	no ortholog
Sputcn32_3636	Sputcn32_3636	0	+	+	0	0	0	0	0	0	0	0	0	0	0	0	0	TonB-dependent outer membrane receptor		no ortholog	no ortholog
Shewmr4_0304	Shewmr4_0304	0	0	0	0	+	+	+	0	0	0	0	0	0	0	0	0	TonB-dependent outer membrane receptor		no ortholog	no ortholog
Shewmr4_0531	Shewmr4_0531	0	0	0	0	+	+	0	0	0	0	0	0	0	0	0	0	TonB-dependent outer membrane receptor		no ortholog	no ortholog
Spea_3339	Spea_3339	0	0	0	0	0	0	0	0	0	0	0	+	+	+	0	0	coproporphyrinogen III oxidase		no ortholog	no ortholog
swp_3303	swp_3303	0	0	0	0	0	0	0	0	0	0	0	0	0	+	0	0	TonB-dependent outer membrane receptor		no ortholog	no ortholog
pvsABCDE	swp_0085	0	0	0	0	0	0	0	0	0	0	0	0	0	+	0	0	Vibrioferrin biosynthesis		no ortholog	no ortholog
swp_3277	swp_3277	0	0	0	0	0	0	0	0	0	0	-	0	+	+	0	0	hypothetical protein		no ortholog	no ortholog
adhC	Spea_3021												+	+				S-(hydroxymethyl)glutathione dehydrogenase, FrmA		no ortholog	no ortholog
Swoo_1070	Swoo_1070	0	0	0	0	0	0	0	0	0	0	0	0	0	0	0	+	hypothetical protein		no ortholog	no ortholog
NarP regulon	SO3982	+	+	+	+	+	+	+	0	+	+	+	+	+	+	+	+	Nitrate and nitrite respiration		E.coli [A1]
narQP	SO3981-82	+	+	+	+	+	+	+	0	+	+	+	+	+	+	+	+	two-component nitrate-nitrite respiration regulation system	Crp, Fnr	-
nrfA	SO3980	+	+	+	+	+	+	+	0	+	+	+	+	+	+	+	+	cytochrome c552 nitrite reductase	Crp, Fnr	known
napDAGHB	SO0849-45	+	+	+	+	+	+	+	0	+	+	+	+	+	+	+	+	Periplasmic nitrate reductase subunits		known
narXL	Ssed_1952	0	0	0	0	+	+	0	0	0	0	0	0	+	0	+	+	Two-component nitrate-nitrite respiration regulation system	Crp	-
narK	Ssed_1953	0	0	0	0	+	+	0	0	0	0	0	0	+	0	+	+	Nitrate-nitrite antiporter	Crp	-
narGHJI	Ssed_1954	0	0	0	0	+	+	0	0	0	0	0	0	+	0	+	+	Cytoplasmic nitrate reductase subunits	Crp	-
fccA	SO0970	+	+	+	+	+	+	+	0	+	+	+	+	+	-	-	+	Fumarate reductase periplasmic		no ortholog
omp35	SO3896	+	+	+	+	-	+	+	0	+	+	+	+	+	+	+	-	Outer membrane porin	Crp	no ortholog
phsABC	SO4062-60	+	+	+	+	-	-	+	0	-	+	-	-	-	+	+	0	Sulfur reductase		no ortholog
omcA	SO1779	+	+	+	+	+	+	+	0	+	+	+	+	0	0	+	+	Outer membrane decaheme cytochrome c	Fur, Crp	no ortholog
mtrCAB	SO1778-76	+	+	+	+	+	+	+	0	+	+	+	-	+	+	+	-	Outer membrane and periplasmic decaheme cytochrome c	Crp	no ortholog
SO4520	SO4520	+	-	-	-	+	+	+	0	+	+	+	-	-	-	-	+	Coproporphyrinogen III oxidase, oxygen-independent	Crp	no ortholog
SO1659	SO1659	+	+	+	+	+	+	+	0	+	+	+	0	0	+	-	0	Outer membrane decaheme cytochrome c		no ortholog
moaACDE	SO4452-46	+	+	+	+	+	+	+	-	+	+	-	-	-	-	-	-	Molybdopterin biosynthesis	Moco riboswitch, Fnr, Crp	-
ompW	SO1673	+	+	+	+	+	+	+	-	+	+	-	-	-	+	+	+	Outer membrane protein	Crp, Fnr	-
SO3769	SO3769	+	+	+	+	+	+	+	-	-	-	+	-	-	+	+	+	adenylate cyclase		-
crp	SO0624	+	+	+	+	+	+	+	-	-	-	-	+	+	-	-	-	cAMP receptor regulatory protein Crp	Crp	-
SO3058	SO3058	+	+	+	0	0	0	+	0	0	0	-	-	-	0	-	0	Flavocytochrome c		no ortholog
Sfri_3897-96	Sfri_3897-96	0	-	0	-	-	-	0	0	+	0	0	+	+	+	+	-	Flavocytochrome c		no ortholog
dnrN	SO4302	-	+	+	+	+	+	+	-	-	-	-	-	-	-	-	-	nitrosative stress protein	NsrR, IscR	know
SO3141	SO3141	+	+	+	+	+	+	+	0	0	+	+	0	0	0	0	0	Nonaheme cytochrome c lipoprotein		no ortholog
nupC	SO1214	+	+	+	+	+	+	+	-	-	+	-	-	+	+	+	+	Na+ dependent nucleoside transporter	HexR	-
Crp regulon	SO0624	+	+	+	+	+	+	+	+	+	+	+	+	+	+	+	+	cAMP receptor global regulator Crp		E.coli [A1]	S.oneidensis [11]
ccmABCDE	SO0263-59	+	+	+	+	+	+	+	+	+	+	+	+	+	+	+	+	heme export		no ortholog	known
scyA	SO0264	+	+	+	+	+	+	+	+	+	+	+	+	+	+	+	+	periplasmic monoheme cytochrome c5		no ortholog	-
ccoNOQP	SO2364-61	+	+	+	+	+	+	+	+	+	+	+	+	+	+	+	+	Cbb3-type cytochrome c oxidase	Fnr	no ortholog	-
cdd	SO2791	+	+	+	+	+	+	+	-	+	+	-	-	+	+	+	+	cytidine deaminase	HexR	known	known
cydAB	SO3286-85	+	+	+	+	+	+	+	+	+	+	+	+	+	+	+	+	cytochrome d ubiquinol oxidase		known	known
cydDC-cyaB	SO3780-78	+	+	+	+	+	+	+	-	+	+	+	+	+	-	+	+	cytochrome d assembly, adenylate cyclase	Fnr	-	known
crp	SO0624	+	+	+	+	+	+	+	+	+	+	+	+	+	+	+	+	cAMP receptor protein (activator)		known	known
omp35	SO3896	+	+	+	+	+	+	+	0	+	+	+	+	+	+	+	+	Outer membrane porin	NarP	no ortholog	-
feoAB	SO1783-84	+	+	+	+	+	+	+	+	-	+	+	+	+	+	+	+	ferrous iron transport	Fur, Fnr	-	-
mtrDEF	SO1782-80	+	0	0	+	+	+	+	0	0	+	+	+	+	+	+	0	decaheme cytochrome c	Fur, Fnr	no ortholog	-
mtrCAB	SO1778-76	+	+	+	+	+	+	+	0	+	+	+	+	+	+	+	+	Outer membrane and periplasmic decaheme cytochrome c	NarP	no ortholog	known
omcA	SO1779	+	0	0	+	+	+	+	0	-	+	+	+	0	0	+	+	outer membrane decaheme cytochrome c	Fur	no ortholog	known
cytcB	SO4666	+	+	+	+	+	+	+	+	+	+	+	+	+	+	+	+	diheme cytochrome c4		no ortholog	-
engB	SO4667	+	+	+	+	+	+	+	+	+	+	+	+	+	+	+	+	GTP-binding protein EngB		known	-
fadD1	SO2581	+	+	+	+	+	+	+	+	+	+	+	+	+	+	+	+	fatty acid degradation	PsrA	known	-
phhAB	SO1666-67	+	+	+	+	+	+	+	+	+	+	+	+	+	+	+	+	phenylalanine degradation	TyrR	no ortholog	-
cyaA	SO4312	+	+	+	0	+	+	+	0	+	+	+	+	+	+	+	+	adenylate cyclase		known	known
hemCDXY	SO4313-16	+	+	+	+	+	+	+	+	+	+	+	+	+	+	+	+	heme biosynthesis		known	-
hutCUH	SO0096-98	+	+	+	+	+	+	+	-	-	-	+	+	+	+	+	+	histidine catabolism	HutC	no ortholog	-
lipBA	SO1162-61	+	+	+	+	+	+	+	-	-	-	+	+	+	+	+	+	lipoic acid biosynthesis		-	-
lldP-dldD	SO1522-21	+	+	+	+	+	+	+	-	+	+	+	+	+	+	+	0	L-lactate permease, D-lactate dehydrogenase	Fnr	-	-
lpdA	SO0426	+	+	+	+	+	+	+	-	+	-	-	+	+	+	-	+	component of pyruvate dehydrogenase complex	Fnr	-	-
mdh	SO0770	+	+	+	+	+	+	+	+	+	+	+	+	+	+	+	+	malate dehydrogenase		known	-
nrfA	SO3980	+	+	+	+	+	+	+	0	+	+	+	+	+	+	+	+	cytochrome c552 nitrite reductase	NarP	known	-
narQP	SO3981-82	+	+	+	+	+	+	+	0	+	+	+	+	+	+	+	+	nitrate-nitrite 2-component regulation system	NarP , Fnr	known	-
nqrABCDEF-2	SO1103-08	+	+	+	+	+	+	+	+	+	+	+	+	+	+	+	+	NADH:ubiquinone oxidoreductase		no ortholog	known
fadBA	SO0021-20	+	+	+	+	+	+	+	-	-	+	-	+	+	+	-	-	fatty oxidation complex	PsrA	-	-
SO2111	SO2111	+	+	+	+	+	+	+	0	0	0	0	0	0	0	0	0	hypothetical protein		no ortholog	known
deoABD	SO1218-21	+	+	+	+	+	+	+	-	-	+	+	+	+	+	+	+	deoxynicleoside utilization	HexR	known	-
SO0439	SO0439	+	+	+	+	+	+	+	0	+	0	0	+	+	0	+	+	conserved hypothetical protein		no ortholog	known
mccA	SO0479	+	+	+	0	+	+	+	0	0	0	-	+	+	+	+	+	periplasmic octaheme cytochrome c,		no ortholog	-
SO0572	SO0572	+	+	+	+	+	+	+	+	+	-	+	+	+	+	+	+	probable enoyl-CoA hydratase	FadR	no ortholog	-
SO0936-37	SO0936-37	+	0	0	0	+	+	+	0	+	0	+	+	+	+	+	+	transcriptional regulator, conserved protein		no ortholog	-
SO0939-38	SO0939-38	+	+	+	0	+	+	+	0	+	+	+	+	+	+	+	+	split-soret diheme cytochrome c		no ortholog	-
SO0940-41	SO0940-41	+	+	+	+	+	+	+	0	+	+	+	+	+	+	+	+	transcriptional regulator-related protein		no ortholog	known
yhcC	SO1326	+	+	+	+	+	+	+	0	+	+	+	+	+	+	+	+	radical SAM superfamily protein		known	-
cyaC	SO1329	+	+	+	+	+	+	+	+	+	+	+	+	+	+	+	+	adenylate cyclase, CyaC	Fnr	no ortholog	-
SO1410	SO1410	+	0	0	0	+	0	0	0	0	0	+	+	+	0	+	0	periplasmic Cupin domain family protein	SO1415	no ortholog	-
SO1414-13	SO1414-13	+	0	0	0	+	0	0	0	0	0	+	+	+	0	+	0	flavocytochrome c	SO1415	no ortholog	-
SO1415	SO1415	+	0	0	0	+	0	0	0	0	0	+	+	+	0	+	0	hypothetical regulator , TetR family	SO1415	no ortholog	-
SO1427-SO1428-dmsAB	SO1427-30	+	0	0	0	0	0	0	0	0	0	0	-	-	-	0	-	decaheme cytochrome c, dimethyl sulfoxide reductase		no ortholog	known
icd	SO1538	+	+	+	+	+	+	+	+	+	+	+	+	+	+	+	+	isocitrate dehydrogenase		known	-
fahA-maiA	SO1670-71	+	+	+	+	+	+	+	+	+	+	+	+	+	+	+	+	tyrosine degradation	TyrR	no ortholog	-
ompW	SO1673	+	+	+	+	+	+	+	+	+	+	+	+	+	+	+	+	outer membrane protein	NarP , Fnr	known	-
SO2010	SO2010	+	+	+	+	+	+	+	+	+	+	+	+	+	+	+	+	hypothetical short protein		no ortholog	-
fumB	SO2222	+	+	+	+	+	+	+	+	+	+	+	+	+	+	+	-	anaerobic fumarate hydratase		known	-
SO2535	SO2535	+	+	+	+	+	+	+	+	+	+	+	+	+	-	+	+	glutamine amidotransferase, class II		known	-
fadE2	SO2536	+	+	+	+	+	+	+	+	+	+	+	+	+	+	+	+	acyl-CoA dehydrogenase (fatty acid degradation)	PsrA	known	-
cctA	SO2727	+	+	+	+	+	+	+	0	+	+	+	+	+	+	+	+	periplasmic tetraheme cytochrome c		no ortholog	-
SO2753	SO2753	+	+	+	+	+	+	+	0	0	+	+	+	+	+	+	+	prolyl oligopeptidase	GcvA, ArgR	no ortholog	-
SO2757	SO2757	+	+	+	+	+	+	+	+	+	+	+	-	+	+	+	+	transport protein, GntP family		no ortholog	-
SO2806	SO2806	+	+	+	+	+	+	+	+	-	+	-	+	+	-	+	+	conserved hypothetical protein		no ortholog	-
ydhD	SO2880	+	+	+	+	+	+	+	+	+	+	+	+	+	+	-	-	monothiol glutaredoxin		known	-
sodB	SO2881	+	+	+	+	+	+	+	+	+	+	+	-	+	-	-	-	superoxide dismutase		-	-
fadIJ	SO3089	+	+	+	+	+	+	+	+	+	+	+	+	+	+	+	+	fatty acid oxidation complex	PsrA	known	-
SO3090-..-SO3095	SO3090-95	+	+	+	+	+	+	+	+	+	+	+	+	+	+	+	+	MoxR domain, von Willebrand factor domain protein		no ortholog	-
SO3119	SO3119	+	+	+	+	+	+	+	0	0	+	+	+	+	+	+	+	hypothetical protein		no ortholog	known
SO3120	SO3120	+	+	+	+	+	+	+	0	0	0	0	+	+	+	0	+	oxidoreductase, Gfo/Idh/MocA family		no ortholog	-
SO3421	SO3421	+	+	+	+	+	+	+	+	+	+	+	+	+	+	+	+	cytochrome b561		no ortholog	-
SO3890	SO3890	+	+	+	+	+	+	+	0	0	+	-	0	0	0	0	0	methyl-accepting chemotaxis protein		no ortholog	-
SO4126	SO4126	+	+	+	+	+	+	+	0	0	-	0	0	0	0	0	0	conserved hypothetical protein		no ortholog	-
SO4138	SO4138	+	+	+	+	+	+	+	0	0	0	+	+	+	-	-	-	expressed periplasmic protein		no ortholog	-
etfD	SO4453	+	+	+	+	+	+	+	+	+	+	+	+	+	+	+	+	electron transfer flavoprotein-ubiquinone oxidoreductase	PsrA, Fnr	no ortholog	-
SO4520	SO4520	+	+	+	+	+	+	+	0	+	+	+	+	+	+	+	+	coproporphyrinogen III oxidase	NarP	no ortholog	-
nrfBCD	SO4570	+	+	+	+	+	+	+	0	+	+	+	-	+	+	+	+	formate-dependent nitrite reductase		no ortholog	known
prlC	SO4699	+	+	+	+	+	+	+	-	+	-	+	+	+	+	+	+	oligopeptidase A	TyrR, Fnr	-	-
SO4700	SO4700	+	+	+	+	+	+	+	-	+	-	+	+	+	+	+	+	hypothetical outer membrane protein	Fur, Fnr	no ortholog	-
udp	SO4133	+	+	+	+	+	+	+	+	+	+	+	+	+	+	+	+	uridine phosphorylase		known	-
hmgR	SO1965	+	+	+	+	+	+	+	+	+	+	+	+	+	+	+	+	tyrosine degradation transcriptional regulator	HmgR	no ortholog	-
hmgA	SO1963	+	+	+	+	+	+	+	+	+	+	+	+	+	+	+	+	tyrosine degradation	HmgR	no ortholog	-
acnB	SO0432	+	+	+	+	+	+	+	+	+	+	+	+	+	+	+	+	aconitate hydratase		known	-
phk	SO3542	+	+	+	+	+	+	+	+	+	+	+	+	+	+	+	+	phosphoketolase	HexR	no ortholog	known
SO0595	SO0595	+	+	+	+	+	+	+	+	+	+	+	+	+	+	+	+	expressed protein of unknown function		no ortholog	-
frdC1-frdCAB	SO0396-99	+	+	+	+	+	+	+	0	+	+	+	+	+	+	+	+	quinol:fumarate reductase	Fnr	no ortholog	known
astCAD-SO0620	SO0617-20	+	+	+	+	+	+	+	+	+	+	+	+	+	+	+	+	arginine degradation	ArgR	no ortholog	-
purHD	SO0442-41	+	+	+	+	+	+	+	-	+	+	+	+	+	+	+	+	purine biosynthesis		-	-
tsaA	Swoo_2741	0	+	+	+	+	+	+	+	-	+	+	-	+	+	+	+	peroxiredoxin		no ortholog	no ortholog
moaACDE	SO4452-46	+	+	+	+	+	+	+	+	+	+	+	+	+	+	+	+	Molybdopterin biosynthesis	NarP, Fnr, Moco riboswitch	-	-
ygbA	SO0324	+	+	+	+	+	+	+	0	+	+	+	+	+	+	+	+	nitrosative stress induced protein	IscR	-	known
hyaABCDEF	SO2099-94	+	+	+	+	+	+	+	0	+	+	+	+	+	+	+	0	NiFe hydrogenase	Fnr	-	-
ilvC	SO4349	+	+	+	+	+	+	+	-	+	+	+	-	-	+	+	-	ketol-acid reductoisomerase (ILV biosynthesis)	IlvY	-	-
hcp-hcr	SO1363-64	+	+	+	+	+	+	+	0	+	+	+	+	+	+	+	+	hydroxylamine reductase	NsrR	-	known
pckA	SO0162	+	+	+	-	+	+	+	-	-	+	+	+	+	+	+	+	phosphoenolpyruvate carboxykinase		-	-
Fnr regulon	SO2356	+	+	+	+	+	+	+	+	+	+	+	+	+	+	+	+	Global response to anaerobiosis		E.coli [A1]	S.oneidensis [24]
bfr2-bfr1	SO1111-12	+	+	+	+	+	+	+	+	+	+	+	+	+	+	+	+	bacterioferritin subunits 1 and 2	Fur	-	known
calB-calR	SO3683-84	-	+	+	-	-	-	-	-	+	+	+	+	-	+	+	-	coniferyl aldehyde dehydrogenase, CalB	CalR	no ortholog	-
ccmFGH-SO0269	SO0266-69	+	+	+	+	+	+	+	-	-	-	-	-	-	-	-	-	cytochrome c-type biogenesis		known	-
ccoNOQPHIS-fnr	SO2367-56	+	+	+	+	+	+	+	+	+	+	+	+	+	+	+	+	cytohrome C oxidase	Crp	no ortholog	known
coxBA-ctaG-coxC	SO4606-15	+	+	+	+	+	+	+	+	+	+	+	+	+	+	+	+	aa3-type cytochrome c oxidase		no ortholog	-
cyaC	SO1329	+	+	+	+	+	+	+	+	+	+	+	+	+	+	-	-	adenylate cyclase	Crp	no ortholog	-
cydAB-ybgT	SO3286-84	+	+	+	+	+	+	+	+	+	+	+	+	+	+	+	+	cytochrome d ubiquinol oxidase	Crp	known	known
cydDC-cyaB	SO3780-78	-	-	-	-	-	-	-	+	-	+	+	+	+	-	+	+	cytochrome d assembly, adenylate cyclase	Crp	known	-
dksA	SO2005	+	+	+	+	+	+	+	-	-	-	+	+	+	+	+	-	DksA-type zinc finger DnaK suppressor protein		-	-
dnr	Sden_3444	0	0	0	0	0	0	0	+	0	+	+	0	0	0	0	0	NO-responsive regulator of denitrification		no ortholog	-
etfD	SO4453	+	+	+	-	+	+	+	-	-	+	+	-	-	-	+	+	electron transfer flavoprotein-ubiquinone oxidoreductase	Crp, PsrA	no ortholog	-
fbpABC	SO0744-41	+	-	-	-	+	+	+	0	-	-	-	-	-	+	-	-	ABC iron(III) transporter	Fur	no ortholog	-
fdhD	SO4503	-	+	+	+	+	+	+	0	-	-	+	+	+	-	+	+	formate dehydrogenase		-	-
fdhXABC	SO4512-15	+	+	+	+	+	+	+	0	0	-	-	-	+	-	+	-	formate dehydrogenase		no ortholog	known
feoAB	SO1783-84	+	+	+	+	+	+	+	-	-	-	+	+	+	+	+	-	ferrous iron transport	Fur, Crp	known	known
frdCAB	SO0397-99	+	+	+	+	+	+	+	0	+	-	+	+	+	+	-	-	fumarate reductase	Crp	no ortholog	known
gidAB	swp_5167-66	-	+	+	-	+	+	-	-	+	-	-	+	-	+	-	-	6S rRNA modification enzymes		-	-
hupE	SO4304	+	+	+	+	+	+	+	0	0	+	-	0	0	+	+	0	nickel transporter, HupE		no ortholog	-
hyaABCDEF	SO2099-94	+	+	+	+	+	+	+	0	+	+	+	+	+	+	+	0	NiFe hydrogenase	Crp	-	known
lldP-dldD	SO1522-21	+	+	+	+	+	+	+	0	+	+	+	+	+	+	+	0	L-lactate permease, D-lactate dehydrogenase	Crp	-	-
lpdA	SO0426	+	+	+	+	+	+	+	-	-	-	-	-	+	+	-	-	component of pyruvate dehydrogenase complex	Crp	-	-
moaACDE	SO4452-46	+	+	+	-	+	+	+	-	-	+	-	-	-	-	+	+	Molybdopterin biosynthesis	Moco riboswitch, Crp, NarP	known	-
mtrDEF	SO1782-80	+	0	0	+	+	+	+	0	0	-	+	+	+	+	+	0	decaheme cytochrome c	Fur, Crp	no ortholog	-
napDAGHB	SO0849-45	+	+	+	+	+	+	+	0	-	+	+	+	-	+	-	+	Periplasmic nitrate reductase		known	-
napEDABC2	Sfri2555-Sfri2551	0	+	+	+	+	+	+	+	+	+	+	+	0	+	+	+	nitrate reductase		known	-
narKGHJI	Ssed_1954-57	0	0	0	0	+	+	0	0	0	0	0	0	+	0	+	+	Nitrate reductase		known	-
narQP	SO3981-82	+	+	+	+	+	+	+	0	+	+	+	+	+	-	-	+	two-component nitrate-nitrite respiration regulation system	Crp, NarP	-	-
narXL	Ssed_1952-51	0	0	0	0	+	+	0	0	0	0	0	0	+	0	+	+	Two-component nitrate-nitrite respiration regulation system		known	-
nhaC	SO3142.3	+	+	+	+	+	+	+	+	-	-	-	-	-	-	-	-	Na+/H+ antiporter		no ortholog	-
nrdDG	SO2834-33	+	+	+	+	+	+	+	+	+	+	+	+	+	+	+	+	anaerobic ribonucleotide reductase	NrdR	known	known
nrfA	SO3980	+	+	+	+	+	+	+	0	+	+	+	+	+	+	-	+	cytochrome c552 nitrite reductase	NarP, Crp	known	known
nrfXBCD	SO4568	-	-	-	-	-	-	-	0	+	-	+	+	+	-	+	+	nitrite reductase, quinol dehydrogenase components		known	known
ompW	SO1673	+	+	+	+	+	+	+	+	+	+	+	+	+	+	+	+	outer membrane protein	Crp, NarP	no ortholog	-
prlC	SO4699	-	-	-	-	-	-	-	-	+	+	+	-	+	-	+	+	oligopeptidase A	Crp, TyrR	no ortholog	-
pykA	SO2491	-	-	-	-	-	-	-	-	-	+	+	+	+	+	+	+	pyruvate kinase II	HexR	-	-
tig	SO1793	+	+	+	+	+	+	+	+	+	+	+	+	+	+	+	+	trigger factor-ATP-dependent protease		-	-
uspA	Shal_0711	0	+	+	0	0	0	0	-	+	0	+	0	+	-	+	0	universal stress protein		no ortholog	-
uspE-ydaO	SO2355-54	+	+	+	+	+	+	+	+	+	+	+	+	+	+	+	+	universal stress protein		-	-
Sden_1376	Sden_1376	0	0	0	0	0	0	0	+	0	+	+	0	0	0	+	0	pyruvate decarboxylase, putative	TyrR	no ortholog	-
Sfri_4035-34-33	Sfri_4035-33	0	0	0	+	0	0	0	+	-	+	+	+	0	+	+	+	porin,?, PepSY-associated TM helix domain protein	Fur	no ortholog	-
SO0579	SO0579	+	+	+	+	+	+	+	+	+	+	+	+	+	+	+	+	serine/threonine protein kinase		no ortholog	-
SO0581-SO0582	SO0581-82	+	+	+	+	+	+	+	+	+	+	+	+	+	+	+	+	Zn-binding protein, thiopurine S-methyltransferase		no ortholog	-
SO0793	SO0793	+	0	0	+	+	+	+	0	+	+	+	+	-	+	-	+	hypotetical protein		no ortholog	-
SO0922	SO0922	-	+	+	-	+	+	+	0	0	-	+	-	-	-	+	0	dicarboxylate:amino acid:cation symporter, DAACS family		-	-
SO1249-SO1248	SO1249-48	+	+	+	+	+	+	+	+	+	-	+	+	+	+	+	+	peptidase U32		-	-
SO1250	SO1250	+	+	+	+	+	+	+	+	+	w	w	w	w	w	+	+	unknown		-	-
SO2891	SO2891	+	+	+	+	+	+	+	-	-	+	-	-	-	-	-	-	hypotetical protein		no ortholog	-
SO3054	SO3054	+	+	+	+	+	+	+	0		+	-	-	-	-	-	-	metallo-beta-lactamase family protein		-	-
SO3890	SO3890	+	+	+	+	+	+	+	0	0	+	-	0	0	0	0	0	methyl-accepting chemotaxis protein with hemerythrin sensory domain		no ortholog	-
SO4142-SO4144	SO4142-44	+	0	0	0	+	+	+	0	+	-	+	0	+	-	+	0	periplasmic monoheme cytochrome c, octaheme tetrathionate reductase		no ortholog	-
SO4504-05-06-torA	SO4504-07	-	+	+	+	+	+	+	0	-	-	+	+	+	-	+	+	formate dehydrogenase accessoory proteins		no ortholog	-
Ssed_1323	Ssed_1323	0	0	0	0	0	0	0	0	0	0	+	+	+	+	+	+	hypotetical protein		no ortholog	-
Ssed_3185	Ssed_3185	0	0	0	0	0	0	0	0	0	0	+	+	+	+	+	+	hypotetical protein		no ortholog	-
NikR regulon	Spea_3645	0	0	0	0	0	0	0	0	0	0	0	+	+	0	+	0	Nickel uptake		E.coli [A1]
nikR	SO0817	0	0	0	0	0	0	0	0	0	0	0	+	+	0	+	0	transcriptional regulator MetR		known
nikABCDE	SO0818	0	0	0	0	0	0	0	0	0	0	0	+	+	0	+	0	nickel ABC transporter		known
omp(Ni)	SO2191	0	0	0	0	0	0	0	0	0	0	0	+	+	0	-	0	TonB-dependent outer membrane transporter for nickel		no ortholog
ZntR regulon	SO0443	+	+	+	+	+	+	+	+	+	+	+	+	+	+	+	+	Zinc and cadmium efflux		E.coli [A1]
zntR-SO0444	SO0443-44	+	+	+	+	+	+	+	+	+	+	+	+	+	+	+	+	ZntR regulator, predicted metal efflux permease		no ortholog
CueR regulon	SO1687	+	+	+	+	+	+	+	+	0	+	0	+	+	+	+	+	Copper efflux		E.coli [A1]
cueR	SO1687	+	+	+	+	+	+	+	+	0	+	0	+	+	+	+	+	CueR copper regulator		known
copA	SO1689	+	+	+	+	+	+	+	+	0	+	0	+	+	+	+	+	copper-transporting P-type ATPase		known
CueR2* regulon	Sfri_0211	0	+	0	0	0	0	0	0	+	0	+	0	0	0	0	0	Copper efflux
cueR2-copA	Sfri_0211	0	+	0	0	0	0	0	0	+	0	+	0	0	0	0	0	CueR copper regulator,copper-transporting P-type ATPase
SO0072 regulon	SO0072	+	+	+	+	+	+	+	+	+	+	+	+	0	+	0	+	ABC efflux transporter
SO0072-SO0073-SO0074	SO0072-73-74	+	+	+	+	+	+	+	+	+	+	+	+	0	+	0	+	hypothetical regulator and ABC efflux transporter
SO2282 regulon	SO2282	+	+	+	+	+	+	+	0	0	+	0	+	+	+	0	+	Amino acid efflux
SO2282	SO2282	+	+	+	+	+	+	+	0	0	+	0	+	+	+	0	+	hypothetical regulator
SO2285	SO2285	+	+	+	+	+	+	+	0	0	+	0	+	+	+	0	+	hypothetical amino acid efflux transporter, RhtB family
SO0082 regulon	SO0082	+	0	0	+	+	0	0	0	+	0	0	0	0	0	0	+	Benzoate degradation
pcaC	SO0083	+	0	0	+	+	0	0	0	+	0	0	0	0	0	0	+	4-carboxymuconolactone decarboxylase
SO3385 regulon	SO3385	+	+	+	+	+	+	+	0	0	0	0	0	0	0	0	0	hypothetical
SO3386-SO3385-phrB	SO3386	+	+	+	+	+	+	+	-	-	-	-	0	0	0	-	0	DNA photolyase containing gene cluster
SO0734 regulon	SO0734	+	+	+	+	0	0	0	0	0	0	0	0	0	0	0	0	hypothetical
SO0734-SO0735	SO0734	+	+	+	+	0	0	0	0	0	0	0	0	0	0	0	0	hypothetical regulator and transporter
SO0193 regulon	SO0193	+	+	+	+	+	+	+	0	+	+	+	0	0	0	0	0	Phospholipid synthesis
SO0193-SO0194	SO0193-94	+	+	+	+	+	+	+	0	+	+	+	0	0	0	0	0	regulator, lysophospholipid transporter/acyltransferase
SO1393 regulon	SO1393	+	0	0	0	+	+	+	0	0	0	+	0	0	0	0	0	hypothetical
SO1393	SO1393	+	0	0	0	+	+	+	0	0	0	+	0	0	0	0	0	hypothetical regulator
SO1392	SO1392	+	0	0	0	+	+	+	0	0	0	+	0	0	0	0	0	hypothetical membrane protein
SO1415 regulon	SO1415	+	0	0	0	+	0	0	0	0	0	+	+	+	0	+	0	flavocytochrome c
SO1415	SO1415	+	0	0	0	+	0	0	0	0	0	+	+	+	0	+	0	hypothetical regulator , TetR family	Crp
SO1414-SO1413-SO1412-SO1411	SO1414-11	+	0	0	0	+	0	0	0	0	0	+	+	+	0	+	0	flavocytochrome c	Crp
SO1410	SO1410	+	0	0	0	+	0	0	0	0	0	+	+	+	0	+	0	periplasmic RmlC-type Cupin domain family protein	Crp
SO3627 regulon	SO3627	+	0	0	0	0	0	0	0	0	0	0	0	0	0	+	0	flavocytochrome c
SO3627	SO3627	+	0	0	0	0	0	0	0	0	0	0	0	0	0	+	0	hypothetical regulator paralog
SO3624-SO3623-SO3622-SO3621	SO3624-21	+	0	0	0	0	0	0	0	0	0	0	0	0	0	+	0	flavocytochrome c paralog
SO1578 regulon	SO1578	+	0	0	+	+	+	+	0	0	+	+	0	0	0	0	+	Glutathione detoxification
SO1578	SO1578	+	0	0	+	+	+	+	0	0	+	+	0	0	0	0	+	hypothetical regulator
gst	SO1577	+	0	0	+	+	+	+	0	0	+	+	0	0	0	0	+	glutathione S-transferase
SO1703 regulon	SO1703	+	+	+	+	+	+	+	0	0	+	0	0	0	0	0	0	hypothetical multidrug efflux
SO1703-SO1705-SO1706-SO1707	SO1703-07	+	+	+	+	+	+	+	0	0	+	0	0	0	0	0	0	multidrug efflux ABC transporter
SO3277 regulon	SO3277	+	+	+	+	+	+	+	+	+	+	+	+	+	+	+	+	hypothetical multidrug efflux
SO3277	SO3277	+	+	+	+	+	+	+	+	+	+	+	+	+	+	+	+	hypothetical regulator
SO3278-SO3279	SO3278-79	+	+	+	+	+	+	+	+	+	+	+	+	+	+	+	+	multidrug efflux RND transporter
SO3494 regulon	SO3494	+	+	+	+	+	+	+	+	+	0	0	0	0	0	0	0	hypothetical multidrug efflux
SO3494	SO3494	+	+	+	+	+	+	+	+	+	0	0	0	0	0	0	0	hypothetical regulator, TetR family
mexE-mexF	SO3493-92	+	+	+	+	+	+	+	+	+	0	-	-	-	-	-	-	multidrug efflux transporter, RND family
SO3393 regulon	SO3393	+	+	+	+	+	+	+	+	+	+	+	0	0	+	+	+	hypothetical xenobiotic reductase
SO3393	SO3393	+	+	+	+	+	+	+	+	+	+	+	0	0	+	+	+	hypothetical regulator, TetR family
SO3392	SO3392	+	+	+	+	+	+	+	+	+	+	+	0	0	+	+	+	hypothetical xenobiotic reductase
CalR* regulon	SO3684	+	+	+	+	+	+	+	+	+	+	+	+	+	+	+	+	Utilization of aromatic compounds
calB-calR	SO3683-84	+	+	+	+	+	+	+	+	+	+	+	+	+	+	+	+	coniferyl aldehyde dehydrogenase	Fnr
SO4326 regulon	SO4326	+	0	0	0	0	0	+	0	0	+	0	+	+	+	+	+	hypothetical multidrug efflux
SO4326-SO4327-SO4328	SO4326-28	+	0	0	0	0	0	+	0	0	+	0	+	+	+	+	+	multidrug efflux transporter, RND family
SO4468 regulon	SO4468	+	+	+	+	+	+	+	+	0	+	0	0	0	+	+	0	hypothetical
SO4468	SO4468	+	+	+	+	+	+	+	+	0	+	0	0	0	+	+	0	hypothetical regulator, TetR family
SO4469	SO4469	+	+	+	+	+	+	+	-	-	0	-	-	-	+	+	0	NADP-dependent polyol dehydrogenase
Sbal_0270	Sbal_0270	0	+	+	+	0	0	0	+	-	0	0	-	-	+	+	0	ThiJ/PfpI domain protein
Sbal_0269	Sbal_0269	0	+	+	+	0	0	0	+	-	0	0	0	0	+	0	0	glutathione S-transferase
Sden_1387	Sden_1387	0	0	0	0	0	0	0	+	-	+	0	0	0	0	0	0	hypothetical alcohol dehydrogenase
SO4705 regulon	SO4705	+	+	+	+	+	+	+	+	+	+	+	+	+	+	+	+	hypothetical
SO4705	SO4705	+	+	+	+	+	+	+	+	+	+	+	+	+	+	+	+	hypothetical regulator, XRE family
SO4706	SO4706	+	+	+	+	+	+	+	+	+	+	+	+	+	+	+	+	hypothetical malate synthase-related protein
SO1758 regulon	SO1758	+	+	+	+	+	+	+	0	0	+	+	0	0	0	+	+	hypothetical
SO1756	SO1756	+	+	+	+	+	+	+	0	0	+	+	0	0	0	+	+	glyoxalase family protein
AzrR* regulon	SO3584	+	+	+	+	+	+	+	0	0	+	+	+	+	+	+	+	Superoxide stress protection
azrR	SO3584	+	+	+	+	+	+	+	0	0	+	+	+	+	+	+	+	predicted quinone reductase regulator
azr-SO3586	SO3585	+	+	+	+	+	+	+	0	0	+	+	+	+	+	+	+	azoreductase, lactoylglutathione lyase
PnuR* regulon	SO4298	+	+	+	+	0	0	0	0	0	0	0	0	0	0	0	0	Nicotinamideribose utilization
SO4295 -nupC2	SO4295	+	+	+	0	0	0	0	0	0	0	0	0	0	0	0	0	dehydrogenase, predicted nicotinamideribose transporter
nmrP	SO4297	+	+	+	+	0	0	0	0	0	0	0	0	0	0	0	0	predicted nicotinamideribose phosphorylase
pnuC	Sbal_3795	0	0	0	+	0	0	0	0	0	0	0	0	0	0	0	0	nicotinamideribose transporter
DeoR* regulon	SO2717	+	+	+	0	0	0	+	0	0	0	0	+	+	+	+	+	Nucleoside utilization
deoD-deoT	SO2719	+	+	+	0	0	0	+	0	0	0	0	+	+	+	+	+	nucleoside phosphorylase, predicted nucleoside transporter
PUR* regulon	?	+	+	+	+	+	+	+	+	+	+	+	+	+	+	+	+	Purine biosynthesis
gcvTHP	SO0779-81	+	+	+	+	+	+	+	+	+	+	+	+	+	+	+	+	glycine cleavage operon	HexR,GcvA
purMN	SO2760-61	+	+	+	+	+	+	+	+	+	+	+	+	+	+	+	+	Purine biosynthesis
guaBA	SO3293-92	+	+	+	+	+	+	+	+	+	+	+	+	+	+	+	+	Purine biosynthesis
purEK	SO3554-55	+	+	+	+	+	+	+	-	-	-	-	-	-	-	-	-	Purine biosynthesis
tsx	Sden_1024	-	-	-	-	-	-	-	+	-	0	+	+	+	+	+	+	nucleoside-specific outer membrane porin
Regulons operated by RNA regulatory elements (14 regulons)
Lysine riboswitch																		Lysine metabolism		E.coli [A2]
lysC-SO3985	SO3986-85	+	+	+	+	+	+	+	+	+	+	+	+	+	+	+	+	aspartokinase, putative aspartatoacylase		known
lysW	SO1007,SO3143	+	+	+	+	+	+	+	+	+	+	+	+	+	+	+	+	predicted lysine transporter, NhaC family		no ortholog
Thiamine (TPP) riboswitch																		Thiamine metabolism		E.coli [A2]
thiCDEFSGH	SO2445-40	+	+	+	-	+	+	+	+	+	+	+	+	+	+	+	+	thiamine biosynthesis		known
omp(Thi)-SO2714-pnuT-thiK	SO2715-12	+	+	+	+	+	+	+	+	+	+	+	+	+	+	+	+	thiamine transporters and kinase		no ortholog
Glycine riboswitch																		Glycine metabolism		E.coli [A2]
glyP	SO0858	+	+	+	+	+	+	+	0	0	+	+	+	+	+	+	+	predicted glycine transporter, AgcS family		known
Riboflavin (FMN) riboswitch																		Riboflavin biosynthesis		E.coli [A2]
ribB	SO0142	+	+	+	+	+	+	+	0	+	+	+	+	+	+	+	+	riboflavin biosynthesis		known
Cobalamin (B12) riboswitch																		Cobalamin metabolism		E.coli [A2]
btuB	SO0815	+	+	+	+	+	+	+	+	+	+	+	0	0	0	+	0	cobalamin outer membrane transporter	MetJ	known
btuB2	Swoo_3735	0	0	0	0	0	0	0	0	0	0	0	+	+	+	+	+	cobalamin outer membrane transporter	MetJ	no ortholog
btuCD	SO1033-34	+	+	+	+	+	+	+	-	+	+	+	+	+	+	+	+	cobalamin ABC transporter		known
cbiDCETLGKHF-cobA-cbiC-cobC	Ssed_2080															+		coenzyme B12 biosynthesis		known
cbiNM-cbiX-cbiQO	Ssed_2092	0	0	0	0	0	0	0	0	0	0	0	0	0	0	+	0	cobalt ABC transporter		known
cyclic di-GMP riboswitch																		Second messenger cyclic di-GMP		Vibrio cholerae [A2]
cbp	SO1072	+	0	0	+	+	+	+	-	0	0	0	0	0	0	0	+	chitin binding protein	NagR	known
chiA	Sbal_3083	0	0	0	+	+	+	+	+	0	0	0	0	0	+	0	+	chitinase	NagR	-
chiA2	Shal_3745	-	0	0	0	0	0	0	0	0	0	0	+	+	0	0	0	chitinase		no ortholog
Shal_3479	Shal_3479	0	0	0	0	0	0	0	0	0	0	0	0	+	0	0	0	secreted peptidase_M66 family protein		no ortholog
Ssed_3199	Ssed_3199	0	0	0	0	0	0	0	0	0	0	0	0	0	0	+	0	hypothetical protein		no ortholog
Shew_1642	Shew_1642	0	0	0	0	0	0	0	0	0	0	+	-	-	0	0	0	peptidase M11 gametolysin		no ortholog
Shewmr4_3376	Shewmr4_3376	0	0	+	0	+	+	0	0	0	-	0	0	0	0	0	0	hypothetical secreted protein		no ortholog
Purine riboswitch																		Purine biosynthesis		Vibrio vulnificus [A2]
add2	Spea_3392	0	0	0	0	0	0	0	0	0	0	0	+	+	+	+	+	adenosine deaminase homolog		known
pbuG	Spea_3662	0	0	0	0	0	0	0	0	0	0	0	+	+	0	0	0	xanthine/uracil permease		known
Molybdenum cofactor riboswitch																		Molybdenium homeostasis		E.coli [A3]
moaACDE	SO4452-46	+	+	+	+	+	+	+	+	+	+	+	+	+	+	+	+	Molybdopterin biosynthesis	NarP, Fnr, Crp	known
Histidine attenuator																		Histidine biosynthesis		E.coli [A3]
hisGDCBHAFI	SO2074-67	+	+	+	+	+	+	+	+	+	+	+	+	+	+	+	+	histidine biosynthesis	ArgR	known
Threonine attenuator																		Threonine biosynthesis		E.coli [A3]
thrABC	SO3415-13	+	+	+	+	+	+	+	+	+	+	+	+	+	+	+	+	threonine biosynthesis	LiuR	known
Tryptophan attenuator																		Tryptophane biosynthesis		E.coli [A3]
trpEGDCBA	SO3019-24	+	+	+	+	+	+	+	+	+	+	+	+	+	+	+	+	tryptophane biosynthesis		known
Phenylalanine attenuator																		Phenylalanine biosynthesis		E.coli [A3]
pheA	SO1367	+	+	+	+	+	+	+	+	+	+	+	+	+	+	+	+	phenylalanine biosynthesis		known
Leucine attenuator																		Leucine biosynthesis		E.coli [A3]
leuABCD	SO4236-33	+	+	+	+	+	+	+	+	+	+	+	+	+	+	+	+	phenylalanine biosynthesis		known
Isoluecine/valine attenuator																		Isoleucine/leucine/valine biosynthesis		E.coli [A3]
ilvGMDA	SO4347-44	+	+	+	+	+	+	+	+	+	+	+	+	+	+	+	+	branched chain amino acid biosynthesis	ArgR	known
1 Target genes are arranged by regulons. Previously characterized regulons in model species (Table 2) and novel predicted regulons (Table 3) are marked
respectively by yellow and blue background colors in the title line. The new TF names introduced in this work are marked by asterisks.
When the gene is present in the genome, the background colors denote the presence (green) or absence (red) of the specific TFBS in its upstream region;
empty crossings denote the absence of an orthologous gene in the genome.
2 Experimental knowledge of regulation of orthologous genes by orthologous regulon in model bacteria.
References about experimentally characterized regulons are from Table S5; additional references are below:
[A1] Gama Castro et al., 2008 [RegulonDB database]
[A2] Gardner et al., 2009 [RFAM database]
[A3] Vitreschak et al., 2004
